# Supplementary material for: Role of Simulated Nannochloropsis gaditana Digests in Shaping Gut Microbiota and Short-Chain Fatty Acid Levels
Source: Nutrients. 2024 Dec 30;17(1):99. doi: 10.3390/nu17010099 (PMC11723233; doi:10.3390/nu17010099)
Supplement: Supplementary file 1 [file nutrients-17-00099-s001.zip]

Archive with 1 entries (1 files):
- nutrients-3342920-supplementary.xlsx
