# Supplementary material for: Role of Simulated Nannochloropsis gaditana Digests in Shaping Gut Microbiota and Short-Chain Fatty Acid Levels
Source: Nutrients. 2024 Dec 30;17(1):99. doi: 10.3390/nu17010099 (PMC11723233; doi:10.3390/nu17010099)
Supplement: Supplementary file 1 [file nutrients-17-00099-s001.zip › nutrients-3342920-supplementary.xlsx]

## Sheet: Supplementary_Table1
Phylum	Class	Order	Family	Genus	N.gaditana R1 0h	N.gaditana R2 0h	N.gaditana R3 0h	N.gaditana R1 48h	N.gaditana R2 48h	N.gaditana R3 48h	Inulin R1 0h	Inulin R2 0h	Inulin R3 0h	Inulin R1 48h	Inulin R2 48h	Inulin R3 48h
p__Euryarchaeota	c__Methanobacteria	o__Methanobacteriales	f__Methanobacteriaceae	g__Methanobrevibacter	0	0.000386004	0	0	0.000395589	0	0	0	0	0	0	0
p__Acidobacteriota	c__Blastocatellia	o__Pyrinomonadales	f__Pyrinomonadaceae	g__RB41	0	0	0	0.00697221	0.00454928	0.00452023	0	0	0	0.0177123	0.0185569	0.015608
p__Acidobacteriota	c__Vicinamibacteria	o__Vicinamibacterales	f__Vicinamibacteraceae	g__Vicinamibacteraceae	0.00171266	0.00154402	0.00136558	0.030314	0.0401523	0.0375527	0.000443506	0	0.0023136	0.0755934	0.0780569	0.0756389
p__Actinobacteriota	c__Acidimicrobiia	o__Microtrichales	f__Ilumatobacteraceae	g__uncultured	0	0	0	0	0	0.00034771	0	0	0.000867601	0	0	0
p__Actinobacteriota	c__Acidimicrobiia	o__Microtrichales	f__Microtrichaceae	g__uncultured	0.000342533	0	0	0	0	0	0	0	0	0	0	0
p__Actinobacteriota	c__Actinobacteria	o__Actinomycetales	f__Actinomycetaceae	g__Actinomyces	0.0020552	0.00193002	0.00307256	0.00121256	0.000791178	0.00034771	0.00133052	0.00388419	0.0020244	0.000316291	0.000883663	0
p__Actinobacteriota	c__Actinobacteria	o__Bifidobacteriales	f__Bifidobacteriaceae	g__Bifidobacterium	0.544969	0.259588	0.510387	0.184915	0.0743708	0.165858	0.0838227	0.447459	0.113945	0.288773	0.65774	1.556
p__Actinobacteriota	c__Actinobacteria	o__Corynebacteriales	f__Corynebacteriaceae	g__Corynebacterium	0.00513799	0.00135101	0.000341396	0.0015157	0.00158236	0.00278168	0.00177403	0.0151483	0.0268956	0.0755934	0.0871881	0.151878
p__Actinobacteriota	c__Actinobacteria	o__Corynebacteriales	f__Corynebacteriaceae	g__Lawsonella	0.00308279	0	0	0.00121256	0.000395589	0.00069542	0	0.00155368	0.0031812	0.000632581	0.000294554	0
p__Actinobacteriota	c__Actinobacteria	o__Corynebacteriales	f__Corynebacteriaceae	g__Turicella	0	0	0	0	0	0	0	0.000388419	0.0011568	0	0	0
p__Actinobacteriota	c__Actinobacteria	o__Corynebacteriales	f__Dietziaceae	g__Dietzia	0	0	0	0	0	0	0	0.000388419	0	0	0	0
p__Actinobacteriota	c__Actinobacteria	o__Corynebacteriales	f__Mycobacteriaceae	g__Mycobacterium	0	0.000193002	0	0	0.000395589	0.00104313	0	0.000776838	0.000867601	0	0	0
p__Actinobacteriota	c__Actinobacteria	o__Corynebacteriales	f__Nocardiaceae	g__Gordonia	0	0	0	0	0	0	0	0	0.000578401	0	0	0
p__Actinobacteriota	c__Actinobacteria	o__Corynebacteriales	f__Nocardiaceae	g__Rhodococcus	0	0	0	0	0	0	0.000443506	0.000388419	0.0002892	0	0	0
p__Actinobacteriota	c__Actinobacteria	o__Corynebacteriales	f__Nocardiaceae	g__Williamsia	0	0	0	0	0	0	0	0	0.000867601	0	0	0
p__Actinobacteriota	c__Actinobacteria	o__Frankiales	f__Frankiaceae	g__Jatrophihabitans	0	0	0	0	0	0.00034771	0	0	0.0002892	0	0	0
p__Actinobacteriota	c__Actinobacteria	o__Frankiales	f__Geodermatophilaceae	g__Blastococcus	0	0	0	0	0	0.00104313	0	0.00271893	0.00578401	0	0	0.000300154
p__Actinobacteriota	c__Actinobacteria	o__Frankiales	f__Geodermatophilaceae	g__Geodermatophilus	0	0	0	0	0	0	0	0.00155368	0.0026028	0	0	0
p__Actinobacteriota	c__Actinobacteria	o__Frankiales	f__Geodermatophilaceae	g__Klenkia	0	0	0	0	0	0	0	0.000776838	0.0023136	0	0	0
p__Actinobacteriota	c__Actinobacteria	o__Frankiales	f__Geodermatophilaceae	g__Modestobacter	0	0	0	0	0	0	0	0	0.000578401	0	0	0
p__Actinobacteriota	c__Actinobacteria	o__Frankiales	f__Nakamurellaceae	g__Nakamurella	0	0	0	0	0	0.00034771	0	0.000776838	0.0002892	0	0	0
p__Actinobacteriota	c__Actinobacteria	o__Frankiales	f__uncultured	g__uncultured	0	0	0	0	0	0	0	0.00155368	0.0017352	0	0	0
p__Actinobacteriota	c__Actinobacteria	o__Kineosporiales	f__Kineosporiaceae	g__Quadrisphaera	0	0	0	0	0	0	0	0.000388419	0	0	0	0
p__Actinobacteriota	c__Actinobacteria	o__Micrococcales	f__Brevibacteriaceae	g__Brevibacterium	0.0010276	0	0	0	0	0	0	0.000776838	0.000578401	0.000316291	0	0
p__Actinobacteriota	c__Actinobacteria	o__Micrococcales	f__Dermabacteraceae	g__Brachybacterium	0	0.000193002	0	0	0	0	0	0	0.0002892	0.000316291	0	0
p__Actinobacteriota	c__Actinobacteria	o__Micrococcales	f__Dermacoccaceae	g__Dermacoccaceae	0.000342533	0.000386004	0.000341396	0.000606279	0	0.00034771	0	0.00233051	0.000578401	0	0	0
p__Actinobacteriota	c__Actinobacteria	o__Micrococcales	f__Dermacoccaceae	g__Dermacoccus	0	0	0	0.000606279	0	0	0	0.000388419	0.0011568	0	0	0
p__Actinobacteriota	c__Actinobacteria	o__Micrococcales	f__Intrasporangiaceae	g__Janibacter	0	0	0	0	0	0	0	0.000388419	0.000867601	0	0	0
p__Actinobacteriota	c__Actinobacteria	o__Micrococcales	f__Intrasporangiaceae	g__Knoellia	0	0	0	0	0	0	0	0	0.0002892	0	0	0
p__Actinobacteriota	c__Actinobacteria	o__Micrococcales	f__Intrasporangiaceae	g__uncultured	0	0	0	0	0	0	0	0	0.0002892	0	0	0
p__Actinobacteriota	c__Actinobacteria	o__Micrococcales	f__Microbacteriaceae	g__Agrococcus	0.000342533	0.000386004	0.00204838	0	0	0	0	0	0	0	0	0
p__Actinobacteriota	c__Actinobacteria	o__Micrococcales	f__Microbacteriaceae	g__Agromyces	0	0.000386004	0	0	0	0	0	0	0	0	0	0
p__Actinobacteriota	c__Actinobacteria	o__Micrococcales	f__Microbacteriaceae	g__Aurantimicrobium	0	0.000193002	0.00102419	0	0	0	0	0	0	0	0	0
p__Actinobacteriota	c__Actinobacteria	o__Micrococcales	f__Microbacteriaceae	g__Chryseoglobus	0	0.000579006	0.00136558	0.00030314	0	0	0	0	0	0	0	0
p__Actinobacteriota	c__Actinobacteria	o__Micrococcales	f__Microbacteriaceae	g__Conyzicola	0	0	0.000341396	0	0	0	0	0	0	0	0	0
p__Actinobacteriota	c__Actinobacteria	o__Micrococcales	f__Microbacteriaceae	g__Diaminobutyricimonas	0.000342533	0.000193002	0.000341396	0	0	0	0	0	0	0	0	0
p__Actinobacteriota	c__Actinobacteria	o__Micrococcales	f__Microbacteriaceae	g__Galbitalea	0.0010276	0.000193002	0.00102419	0	0	0.00034771	0	0	0.0002892	0	0	0
p__Actinobacteriota	c__Actinobacteria	o__Micrococcales	f__Microbacteriaceae	g__Homoserinimonas	0.0010276	0.00308803	0.00273117	0	0.00276912	0	0	0	0	0	0	0
p__Actinobacteriota	c__Actinobacteria	o__Micrococcales	f__Microbacteriaceae	g__Leifsonia	0	0.000579006	0	0	0.000197795	0	0	0	0	0	0	0
p__Actinobacteriota	c__Actinobacteria	o__Micrococcales	f__Microbacteriaceae	g__Lysinimonas	0.000342533	0.000193002	0.00136558	0	0	0	0	0	0	0	0	0
p__Actinobacteriota	c__Actinobacteria	o__Micrococcales	f__Microbacteriaceae	g__Marisediminicola	0	0	0.000341396	0	0	0	0	0	0	0	0	0
p__Actinobacteriota	c__Actinobacteria	o__Micrococcales	f__Microbacteriaceae	g__Microbacteriaceae	0.000342533	0.000193002	0.000341396	0	0	0	0	0	0	0	0	0
p__Actinobacteriota	c__Actinobacteria	o__Micrococcales	f__Microbacteriaceae	g__Microbacterium	0	0.000772009	0	0	0.000197795	0.00069542	0	0.00155368	0.0026028	0	0	0
p__Actinobacteriota	c__Actinobacteria	o__Micrococcales	f__Microbacteriaceae	g__Parafrigoribacterium	0.000685065	0.000579006	0.00170698	0	0	0	0	0	0	0	0	0
p__Actinobacteriota	c__Actinobacteria	o__Micrococcales	f__Microbacteriaceae	g__Salinibacterium	0.00137013	0.000579006	0.00170698	0	0	0	0	0	0	0	0	0
p__Actinobacteriota	c__Actinobacteria	o__Micrococcales	f__Micrococcaceae	g__Arthrobacter	0	0.000193002	0	0	0	0.00069542	0.000443506	0	0.0002892	0.000632581	0	0
p__Actinobacteriota	c__Actinobacteria	o__Micrococcales	f__Micrococcaceae	g__Kocuria	0	0.000193002	0	0.00121256	0.000988973	0.00104313	0	0.00310735	0.00723001	0.000316291	0	0
p__Actinobacteriota	c__Actinobacteria	o__Micrococcales	f__Micrococcaceae	g__Micrococcus	0.0010276	0	0	0.00030314	0.000197795	0.00173855	0	0.00349577	0.00723001	0.000316291	0	0
p__Actinobacteriota	c__Actinobacteria	o__Micrococcales	f__Micrococcaceae	g__Paeniglutamicibacter	0	0	0	0	0	0	0	0	0.0002892	0	0	0
p__Actinobacteriota	c__Actinobacteria	o__Micrococcales	f__Micrococcaceae	g__Rothia	0.00171266	0.000772009	0.00136558	0	0.000197795	0.00034771	0.00266104	0.00349577	0.002892	0.0066421	0.00795297	0.00930478
p__Actinobacteriota	c__Actinobacteria	o__Micrococcales	f__Sanguibacteraceae	g__Sanguibacter	0.000342533	0	0	0	0	0	0	0	0	0.000316291	0	0
p__Actinobacteriota	c__Actinobacteria	o__Propionibacteriales	f__Nocardioidaceae	g__Marmoricola	0	0	0	0	0	0	0	0	0.0002892	0	0	0
p__Actinobacteriota	c__Actinobacteria	o__Propionibacteriales	f__Nocardioidaceae	g__Nocardioides	0	0	0	0	0	0	0.000443506	0.000776838	0.0020244	0	0	0
p__Actinobacteriota	c__Actinobacteria	o__Propionibacteriales	f__Propionibacteriaceae	g__Acidipropionibacterium	0	0	0	0	0	0	0	0	0	0.000632581	0	0
p__Actinobacteriota	c__Actinobacteria	o__Propionibacteriales	f__Propionibacteriaceae	g__Cutibacterium	0.0191818	0.00366704	0.00204838	0.0118224	0.0108787	0.0170378	0.00354805	0.0392303	0.0757705	0.714184	0.000883663	0.000900463
p__Actinobacteriota	c__Actinobacteria	o__Pseudonocardiales	f__Pseudonocardiaceae	g__Pseudonocardia	0	0	0	0	0	0	0	0	0.0002892	0	0	0
p__Actinobacteriota	c__Actinobacteria	o__Streptomycetales	f__Streptomycetaceae	g__Streptomyces	0	0	0	0	0	0	0	0.000388419	0	0	0	0
p__Actinobacteriota	c__Coriobacteriia	o__Coriobacteriales	f__Atopobiaceae	g__Atopobium	0.000685065	0.000579006	0.00136558	0.00121256	0.000395589	0.00104313	0.000887012	0.000776838	0.0002892	0	0	0.000300154
p__Actinobacteriota	c__Coriobacteriia	o__Coriobacteriales	f__Atopobiaceae	g__Coriobacteriaceae_UCG-003	0.000342533	0	0.000341396	0	0.000593384	0	0	0	0	0	0	0.000300154
p__Actinobacteriota	c__Coriobacteriia	o__Coriobacteriales	f__Atopobiaceae	g__Libanicoccus	0	0.000386004	0	0.00030314	0	0	0	0	0	0	0	0
p__Actinobacteriota	c__Coriobacteriia	o__Coriobacteriales	f__Atopobiaceae	g__Olsenella	0.0020552	0.000965011	0.00273117	0.00030314	0	0.00034771	0	0.00116526	0.002892	0	0	0
p__Actinobacteriota	c__Coriobacteriia	o__Coriobacteriales	f__Coriobacteriaceae	g__Collinsella	0.111666	0.0337754	0.0911527	0.054262	0.0249221	0.0486794	0.0434636	0.0947742	0.0396205	0.0161308	0.00677475	0.0468241
p__Actinobacteriota	c__Coriobacteriia	o__Coriobacteriales	f__Coriobacteriales_Incertae_Sedis	g__uncultured	0.0404188	0.0260553	0.0341396	0.0384987	0.0170103	0.0406821	0.0243928	0.0411724	0.0297876	0.000948872	0	0.00240123
p__Actinobacteriota	c__Coriobacteriia	o__Coriobacteriales	f__Eggerthellaceae	g__Adlercreutzia	0.0010276	0.000193002	0	0.000606279	0	0	0	0	0	0	0.000294554	0.000300154
p__Actinobacteriota	c__Coriobacteriia	o__Coriobacteriales	f__Eggerthellaceae	g__Asaccharobacter	0	0	0.000341396	0	0.000197795	0	0	0.000388419	0	0	0	0
p__Actinobacteriota	c__Coriobacteriia	o__Coriobacteriales	f__Eggerthellaceae	g__Eggerthella	0.00137013	0.000193002	0	0.0394082	0.0255155	0.0403344	0	0.000388419	0	0.0123353	0.0500742	0.0477245
p__Actinobacteriota	c__Coriobacteriia	o__Coriobacteriales	f__Eggerthellaceae	g__Enterorhabdus	0.0637111	0.0287573	0.0570131	0.0545651	0.0229442	0.047984	0.0297149	0.0388419	0.0297876	0.0942546	0.00117822	0.0648333
p__Actinobacteriota	c__Coriobacteriia	o__Coriobacteriales	f__Eggerthellaceae	g__Gordonibacter	0	0	0.000341396	0.00121256	0.000593384	0.00034771	0.00133052	0.000388419	0	0.00284661	0.000589109	0.0033017
p__Actinobacteriota	c__Coriobacteriia	o__Coriobacteriales	f__Eggerthellaceae	g__Senegalimassilia	0.0133588	0.0152472	0.0290187	0.0360736	0.0227464	0.0420729	0.00620909	0.0190325	0.00925441	0.128098	0.00206188	0.104754
p__Actinobacteriota	c__Coriobacteriia	o__Coriobacteriales	f__Eggerthellaceae	g__Slackia	0.00171266	0.00115801	0.00307256	0.00363767	0.0037581	0.00660649	0.00133052	0.00155368	0.0002892	0.000948872	0.000294554	0.000300154
p__Actinobacteriota	c__Coriobacteriia	o__Coriobacteriales	f__Eggerthellaceae	g__uncultured	0.0020552	0.00173702	0.000682792	0.0015157	0.000395589	0	0.000887012	0.0019421	0.0011568	0.000632581	0	0.00120062
p__Actinobacteriota	c__Coriobacteriia	o__Coriobacteriales	f__uncultured	g__uncultured	0.0133588	0.00675508	0.0112661	0.00394082	0.00118677	0.00382481	0.00532207	0.0104873	0.00636241	0.00537694	0.0032401	0.0072037
p__Actinobacteriota	c__Rubrobacteria	o__Rubrobacterales	f__Rubrobacteriaceae	g__Rubrobacter	0	0	0	0	0	0	0	0.000776838	0.0017352	0	0	0
p__Actinobacteriota	c__Thermoleophilia	o__Solirubrobacterales	f__Solirubrobacteraceae	g__Solirubrobacter	0	0	0	0	0	0	0	0	0.0002892	0	0	0
p__Bacteroidota	c__Bacteroidia	o__Bacteroidales	f__Bacteroidaceae	g__Bacteroides	24.6483	26.1389	26.9129	35.7299	36.4389	35.6952	26.6201	24.7256	25.3001	14.4257	10.5963	6.38848
p__Bacteroidota	c__Bacteroidia	o__Bacteroidales	f__Bacteroidales_BS11_gut_group	g__Bacteroidales_BS11_gut_group	0.0020552	0.000772009	0.000341396	0	0.000593384	0.00104313	0.000443506	0.00155368	0.000578401	0	0	0.000300154
p__Bacteroidota	c__Bacteroidia	o__Bacteroidales	f__Bacteroidetes_vadinHA17	g__Bacteroidetes_vadinHA17	0	0	0	0.000606279	0	0	0	0	0	0	0	0
p__Bacteroidota	c__Bacteroidia	o__Bacteroidales	f__Barnesiellaceae	g__Barnesiella	1.03034	0.908847	0.860318	0.373165	0.276517	0.390478	1.05865	1.42511	1.16924	0.222036	0.157587	0.317563
p__Bacteroidota	c__Bacteroidia	o__Bacteroidales	f__Barnesiellaceae	g__Coprobacter	0.0524075	0.0548126	0.0365294	0.00970047	0.00949414	0.00938817	0.072735	0.0889479	0.0428017	0.000632581	0.00147277	0.00120062
p__Bacteroidota	c__Bacteroidia	o__Bacteroidales	f__Barnesiellaceae	g__uncultured	0.348356	0.253026	0.116757	0.00272826	0.00553825	0.00208626	0.211996	0.330156	0.142287	0.0183449	0.00412376	0.00900463
p__Bacteroidota	c__Bacteroidia	o__Bacteroidales	f__Marinifilaceae	g__Butyricimonas	0.245938	0.165982	0.257071	0.247968	0.213618	0.167596	0.336178	0.288595	0.225576	0.00442807	0.00176733	0.00300154
p__Bacteroidota	c__Bacteroidia	o__Bacteroidales	f__Marinifilaceae	g__Odoribacter	0.68164	0.579585	0.539064	0.0427427	0.0504376	0.037205	0.597403	0.663808	0.565965	0.000632581	0.000589109	0.00540278
p__Bacteroidota	c__Bacteroidia	o__Bacteroidales	f__Marinifilaceae	g__uncultured	0	0.000193002	0	0	0	0.00034771	0	0.000388419	0	0	0	0
p__Bacteroidota	c__Bacteroidia	o__Bacteroidales	f__Muribaculaceae	g__Muribaculaceae	0.0113036	0.0102291	0.0112661	0.0206135	0.0112743	0.0278168	0.0150792	0.0170904	0.023136	0.0148657	0.0176733	0.0198102
p__Bacteroidota	c__Bacteroidia	o__Bacteroidales	f__Muribaculaceae	g__Muribaculum	0	0	0	0	0	0	0	0	0	0	0	0.000600309
p__Bacteroidota	c__Bacteroidia	o__Bacteroidales	f__Porphyromonadaceae	g__Porphyromonas	0.000342533	0.000386004	0.000682792	0.00424395	0.0035603	0.00730191	0.000443506	0.000388419	0.000578401	0.0034792	0.00530198	0.00360185
p__Bacteroidota	c__Bacteroidia	o__Bacteroidales	f__Prevotellaceae	g__Alloprevotella	2.00964	2.77093	2.03916	0.0154601	0.0269001	0.0152992	1.80995	2.60979	2.49811	0.232157	0.173787	0.313061
p__Bacteroidota	c__Bacteroidia	o__Bacteroidales	f__Prevotellaceae	g__Paraprevotella	1.26497	1.24351	2.04052	0.013035	0.0150324	0.0173855	1.55094	1.4356	1.94025	0.00189774	0.00265099	0.0138071
p__Bacteroidota	c__Bacteroidia	o__Bacteroidales	f__Prevotellaceae	g__Prevotella	4.61426	4.41801	6.78012	0.140354	0.0656678	0.0643263	10.5231	8.66019	10.0393	0.10912	0.10545	0.112258
p__Bacteroidota	c__Bacteroidia	o__Bacteroidales	f__Prevotellaceae	g__Prevotellaceae_NK3B31_group	0.00548052	0.00347404	0.00648652	0.00818477	0.00138456	0.00278168	0.0070961	0.00971047	0.0118572	0.00221403	0.00559653	0
p__Bacteroidota	c__Bacteroidia	o__Bacteroidales	f__Prevotellaceae	g__Prevotellaceae_UCG-001	0.00445292	0.00212302	0.00512094	0.00212198	0.000791178	0.00139084	0.00266104	0.00388419	0.00549481	0	0	0
p__Bacteroidota	c__Bacteroidia	o__Bacteroidales	f__Prevotellaceae	g__Prevotellaceae_UCG-003	0	0	0	0.00030314	0	0	0	0	0	0	0	0
p__Bacteroidota	c__Bacteroidia	o__Bacteroidales	f__Prevotellaceae	g__Prevotellaceae_UCG-004	0.000685065	0.000772009	0	0.00121256	0.00336251	0.00069542	0	0.000388419	0.001446	0	0	0
p__Bacteroidota	c__Bacteroidia	o__Bacteroidales	f__Prevotellaceae	g__uncultured	0.000342533	0	0.000341396	0.00363767	0	0	0	0	0.0002892	0	0	0
p__Bacteroidota	c__Bacteroidia	o__Bacteroidales	f__Prolixibacteraceae	g__WCHB1-32	0	0	0	0	0	0	0	0	0.000578401	0	0	0
p__Bacteroidota	c__Bacteroidia	o__Bacteroidales	f__Rikenellaceae	g__Alistipes	1.85481	1.73934	1.73088	3.45367	3.22267	3.35053	2.45569	2.31459	2.43131	0.741701	0.186158	0.636927
p__Bacteroidota	c__Bacteroidia	o__Bacteroidales	f__Rikenellaceae	g__Rikenellaceae_RC9_gut_group	3.55789	3.24823	2.15694	4.13695	4.05756	3.86445	2.1958	2.70223	3.13002	0.583556	0.0948465	0.0801412
p__Bacteroidota	c__Bacteroidia	o__Bacteroidales	f__Rikenellaceae	g__SP3-e08	0.000342533	0.00135101	0	0.00121256	0.00336251	0.00104313	0.000887012	0	0.0011568	0.000316291	0.000294554	0
p__Bacteroidota	c__Bacteroidia	o__Bacteroidales	f__Tannerellaceae	g__Parabacteroides	1.6558	1.54884	1.92752	8.56582	6.22202	7.27514	1.92349	1.78401	1.89108	6.87932	8.43545	5.26441
p__Bacteroidota	c__Bacteroidia	o__Bacteroidales	f__Tannerellaceae	g__Tannerella	0	0	0	0	0	0	0	0	0	0.00221403	0.000294554	0.00120062
p__Bacteroidota	c__Bacteroidia	o__Bacteroidales	f__p-251-o5	g__p-251-o5	0	0.000386004	0.000682792	0	0	0	0.00133052	0.000388419	0.000867601	0	0	0
p__Bacteroidota	c__Bacteroidia	o__Bacteroidales	f__p-2534-18B5_gut_group	g__p-2534-18B5_gut_group	0.000342533	0.000193002	0	0	0	0	0.000887012	0	0	0	0	0
p__Bacteroidota	c__Bacteroidia	o__Bacteroidales	f__uncultured	g__uncultured	0.326091	0.344316	0.329447	0.11489	0.106018	0.131087	0.291384	0.317338	0.330845	0.00474436	0.000294554	0.00300154
p__Bacteroidota	c__Bacteroidia	o__Cytophagales	f__Hymenobacteraceae	g__Pontibacter	0.000342533	0	0	0	0	0	0	0	0	0	0	0
p__Bacteroidota	c__Bacteroidia	o__Flavobacteriales	f__Flavobacteriaceae	g__Capnocytophaga	0	0	0.000341396	0	0	0	0.000443506	0.000388419	0.000578401	0	0.000294554	0
p__Bacteroidota	c__Bacteroidia	o__Flavobacteriales	f__Flavobacteriaceae	g__Flavobacterium	0.00239773	0.00154402	0.00238977	0.00242512	0.00138456	0.00278168	0.000443506	0.00116526	0.0002892	0.00411178	0.00176733	0.00360185
p__Bacteroidota	c__Bacteroidia	o__Flavobacteriales	f__Flavobacteriaceae	g__Muricauda	0	0	0	0	0	0	0	0	0.0002892	0	0	0
p__Bacteroidota	c__Bacteroidia	o__Flavobacteriales	f__Weeksellaceae	g__Bergeyella	0.0010276	0.000386004	0	0	0	0	0	0.000388419	0	0.000316291	0	0
p__Bacteroidota	c__Bacteroidia	o__Flavobacteriales	f__Weeksellaceae	g__Chryseobacterium	0	0	0	0	0	0	0	0	0.0002892	0	0	0
p__Bacteroidota	c__Bacteroidia	o__Flavobacteriales	f__Weeksellaceae	g__Cloacibacterium	0.000342533	0	0	0	0	0	0	0	0.0002892	0	0	0.000300154
p__Bacteroidota	c__Bacteroidia	o__Flavobacteriales	f__Weeksellaceae	g__Empedobacter	0	0	0	0	0	0.00034771	0	0	0	0	0	0
p__Bacteroidota	c__Bacteroidia	o__Sphingobacteriales	f__Sphingobacteriaceae	g__Pedobacter	0	0	0	0	0	0	0	0	0.0002892	0	0	0
p__Bacteroidota	c__Bacteroidia	o__Sphingobacteriales	f__Sphingobacteriaceae	g__Sphingobacterium	0	0	0	0	0	0	0	0	0.000578401	0	0	0
p__Campilobacterota	c__Campylobacteria	o__Campylobacterales	f__Campylobacteraceae	g__Campylobacter	0	0	0.000341396	0	0	0	0.000887012	0	0.0002892	0	0	0
p__Chloroflexi	c__Anaerolineae	o__Anaerolineales	f__Anaerolineaceae	g__uncultured	0	0	0	0	0	0	0	0	0.000578401	0	0	0
p__Chloroflexi	c__Anaerolineae	o__SBR1031	f__SBR1031	g__SBR1031	0.0020552	0.00231603	0.00375536	0.000909419	0.000395589	0.00104313	0	0	0	0	0	0
p__Chloroflexi	c__Chloroflexia	o__Chloroflexales	f__Roseiflexaceae	g__uncultured	0	0	0	0	0	0.00034771	0	0	0	0	0	0
p__Cyanobacteria	c__Cyanobacteriia	o__Cyanobacteriales	f__Chroococcidiopsaceae	g__Aliterella	0	0	0	0	0	0	0	0	0.0002892	0	0	0
p__Cyanobacteria	c__Cyanobacteriia	o__Cyanobacteriales	f__Phormidiaceae	g__Tychonema_CCAP_1459-11B	0	0	0	0	0	0.00034771	0	0	0.0002892	0	0	0
p__Cyanobacteria	c__Vampirivibrionia	o__Gastranaerophilales	f__Gastranaerophilales	g__Gastranaerophilales	0.0126737	0.0144752	0.00955909	0.00818477	0.000791178	0.00069542	0.032376	0.016702	0.018798	0.000316291	0	0
p__DTB120	c__DTB120	o__DTB120	f__DTB120	g__DTB120	0	0	0	0	0	0.00034771	0	0	0	0	0	0
p__Deferribacterota	c__Deferribacteres	o__Deferribacterales	f__Deferribacteraceae	g__Mucispirillum	0	0	0	0	0	0.00034771	0	0	0.000867601	0	0	0
p__Deinococcota	c__Deinococci	o__Deinococcales	f__Deinococcaceae	g__Deinococcus	0	0	0	0	0	0	0	0	0.000867601	0	0	0
p__Deinococcota	c__Deinococci	o__Deinococcales	f__Trueperaceae	g__Truepera	0	0	0	0	0	0.00034771	0	0.00155368	0.00520561	0.000316291	0	0
p__Desulfobacterota	c__Desulfovibrionia	o__Desulfovibrionales	f__Desulfovibrionaceae	g__Bilophila	0.50044	0.512421	0.389533	3.939	3.13089	4.27092	0.317994	0.419492	0.510439	4.68837	1.93728	5.00897
p__Desulfobacterota	c__Desulfovibrionia	o__Desulfovibrionales	f__Desulfovibrionaceae	g__Desulfovibrio	0.0010276	0.000193002	0.000682792	0.00181884	0.000593384	0.00104313	0.00221753	0.000776838	0.0017352	0.00316291	0.00382921	0.00270139
p__Desulfobacterota	c__Desulfovibrionia	o__Desulfovibrionales	f__Desulfovibrionaceae	g__uncultured	0.198669	0.191651	0.109588	0.093367	0.0670524	0.0702374	0.0918058	0.0959395	0.113945	0.0619929	0.021797	0.0342176
p__Desulfobacterota	c__Desulfuromonadia	o__Bradymonadales	f__Bradymonadales	g__Bradymonadales	0	0.000193002	0	0	0	0	0	0	0	0	0	0
p__Fibrobacterota	c__Fibrobacteria	o__Fibrobacterales	f__Fibrobacteraceae	g__Fibrobacter	1.17523	0.975819	1.18635	0.338001	0.23676	0.331368	1.46801	1.00096	1.27306	0.00189774	0.0032401	0.000900463
p__Firmicutes	c__Bacilli	o__Acholeplasmatales	f__Acholeplasmataceae	g__Anaeroplasma	0.682668	0.253605	0.30316	0	0.000791178	0.00069542	0.565027	0.596223	0.348486	0	0.000589109	0
p__Firmicutes	c__Bacilli	o__Bacillales	f__Bacillaceae	g__Anoxybacillus	0	0	0	0	0	0.00104313	0	0.00466103	0.00433801	0	0	0.000300154
p__Firmicutes	c__Bacilli	o__Bacillales	f__Bacillaceae	g__Bacillus	0.000342533	0	0.000341396	0.00030314	0.00197795	0	0	0	0.000867601	0	0.000883663	0.000600309
p__Firmicutes	c__Bacilli	o__Bacillales	f__Bacillaceae	g__Geobacillus	0	0	0.000341396	0	0	0	0	0	0	0	0	0
p__Firmicutes	c__Bacilli	o__Bacillales	f__Bacillaceae	g__uncultured	0	0	0	0	0	0	0	0	0.0002892	0	0	0
p__Firmicutes	c__Bacilli	o__Bacillales	f__Planococcaceae	g__Kurthia	0.000342533	0.000579006	0	0.00970047	0.0122633	0.0114744	0	0.000388419	0	0.0401689	0.0365247	0.0381196
p__Firmicutes	c__Bacilli	o__Bacillales	f__Planococcaceae	g__uncultured	0.000342533	0.000193002	0	0.000606279	0.000395589	0.00069542	0.000443506	0	0.0002892	0.00284661	0.00353465	0.00180093
p__Firmicutes	c__Bacilli	o__Brevibacillales	f__Brevibacillaceae	g__Brevibacillus	0.0010276	0	0.000682792	0.000606279	0.000395589	0.00069542	0.000443506	0.000776838	0.0002892	0.00221403	0.00117822	0.000600309
p__Firmicutes	c__Bacilli	o__Erysipelotrichales	f__Erysipelatoclostridiaceae	g__Asteroleplasma	0.0524075	0.0221952	0.0259461	0.00030314	0	0	0.036811	0.0330156	0.0118572	0	0.000294554	0.000300154
p__Firmicutes	c__Bacilli	o__Erysipelotrichales	f__Erysipelatoclostridiaceae	g__Catenibacterium	0.714866	0.557776	1.04296	0.739964	0.407852	0.455848	0.330412	0.941916	0.403724	0.00822355	0.00500742	0.0288148
p__Firmicutes	c__Bacilli	o__Erysipelotrichales	f__Erysipelatoclostridiaceae	g__Coprobacillus	0	0	0	0	0.000395589	0	0	0	0	0	0	0
p__Firmicutes	c__Bacilli	o__Erysipelotrichales	f__Erysipelatoclostridiaceae	g__Erysipelatoclostridium	0.000685065	0.000772009	0	0.00212198	0.00257133	0.00104313	0.000887012	0.00116526	0.0011568	0.00379549	0.00618564	0.0033017
p__Firmicutes	c__Bacilli	o__Erysipelotrichales	f__Erysipelatoclostridiaceae	g__Erysipelotrichaceae_UCG-002	0	0.000386004	0.000341396	0	0	0	0	0	0	0	0	0
p__Firmicutes	c__Bacilli	o__Erysipelotrichales	f__Erysipelatoclostridiaceae	g__Erysipelotrichaceae_UCG-003	0.15551	0.138962	0.166943	0.00848791	0.0263067	0.0166901	0.174741	0.253638	0.164555	0.000948872	0.000589109	0.00360185
p__Firmicutes	c__Bacilli	o__Erysipelotrichales	f__Erysipelatoclostridiaceae	g__UCG-004	0.010961	0.00231603	0.00614513	0	0	0.00034771	0.0199578	0.0170904	0.013014	0	0.000294554	0
p__Firmicutes	c__Bacilli	o__Erysipelotrichales	f__Erysipelatoclostridiaceae	g__uncultured	0.000685065	0	0	0	0	0	0	0	0	0	0	0
p__Firmicutes	c__Bacilli	o__Erysipelotrichales	f__Erysipelotrichaceae	g__Allobaculum	0.0020552	0.000193002	0	0.000909419	0.0037581	0.00660649	0	0.00699154	0.00809761	0	0	0.00150077
p__Firmicutes	c__Bacilli	o__Erysipelotrichales	f__Erysipelotrichaceae	g__Dielma	0.00274026	0.00308803	0.00307256	0.00181884	0.000988973	0.00173855	0.00487857	0.00504945	0.00549481	0	0	0
p__Firmicutes	c__Bacilli	o__Erysipelotrichales	f__Erysipelotrichaceae	g__Dubosiella	0	0	0	0	0	0.00104313	0	0	0.000867601	0	0	0
p__Firmicutes	c__Bacilli	o__Erysipelotrichales	f__Erysipelotrichaceae	g__Faecalibaculum	0	0	0	0.000606279	0.000593384	0.00069542	0.000443506	0	0	0	0	0
p__Firmicutes	c__Bacilli	o__Erysipelotrichales	f__Erysipelotrichaceae	g__Faecalitalea	0.00342533	0.00135101	0.00136558	0.00030314	0.000593384	0.00069542	0.000887012	0.00155368	0.001446	0	0	0
p__Firmicutes	c__Bacilli	o__Erysipelotrichales	f__Erysipelotrichaceae	g__Holdemanella	1.47084	1.22035	1.49668	0.27707	0.342778	0.358141	0.586315	1.01494	0.57146	0.0243544	0.0341683	0.148877
p__Firmicutes	c__Bacilli	o__Erysipelotrichales	f__Erysipelotrichaceae	g__Holdemania	0.00445292	0.00347404	0.00102419	0.00515337	0.00276912	0.00139084	0.00443506	0.00504945	0.0023136	0.000948872	0	0
p__Firmicutes	c__Bacilli	o__Erysipelotrichales	f__Erysipelotrichaceae	g__Ileibacterium	0	0	0	0	0	0.00278168	0	0.000776838	0.0002892	0	0.00147277	0
p__Firmicutes	c__Bacilli	o__Erysipelotrichales	f__Erysipelotrichaceae	g__Merdibacter	0	0	0.000341396	0	0	0	0	0	0	0	0	0
p__Firmicutes	c__Bacilli	o__Erysipelotrichales	f__Erysipelotrichaceae	g__Solobacterium	0.00171266	0.000386004	0.00170698	0.000606279	0.000593384	0.00069542	0.00177403	0.00116526	0	0	0	0.000600309
p__Firmicutes	c__Bacilli	o__Erysipelotrichales	f__Erysipelotrichaceae	g__Turicibacter	0.0202094	0.0123521	0.0133144	0.00333454	0.00158236	0.00278168	0.0124182	0.012041	0.0222684	0	0.00235643	0.00150077
p__Firmicutes	c__Bacilli	o__Erysipelotrichales	f__Erysipelotrichaceae	g__[Clostridium]_innocuum_group	0	0.000193002	0.000341396	0.00666907	0.00751619	0.00660649	0	0.000388419	0.000578401	0	0	0
p__Firmicutes	c__Bacilli	o__Izemoplasmatales	f__Izemoplasmatales	g__Izemoplasmatales	0.0393913	0.00656207	0.0119489	0	0	0	0.0208448	0.00660312	0.0026028	0	0	0
p__Firmicutes	c__Bacilli	o__Lactobacillales	f__Carnobacteriaceae	g__Alloiococcus	0	0.000193002	0	0	0	0	0	0	0	0	0	0
p__Firmicutes	c__Bacilli	o__Lactobacillales	f__Carnobacteriaceae	g__Carnobacterium	0	0	0	0	0	0.00034771	0	0	0.000578401	0	0	0
p__Firmicutes	c__Bacilli	o__Lactobacillales	f__Carnobacteriaceae	g__Dolosigranulum	0.0010276	0.000193002	0	0	0	0	0.000443506	0.000776838	0.000578401	0.000316291	0	0
p__Firmicutes	c__Bacilli	o__Lactobacillales	f__Carnobacteriaceae	g__Granulicatella	0.00274026	0.00135101	0.00648652	0.0030314	0.00296692	0.00521565	0.00221753	0.000776838	0.001446	0	0	0.000600309
p__Firmicutes	c__Bacilli	o__Lactobacillales	f__Enterococcaceae	g__Enterococcus	0.000342533	0.000193002	0	0.000606279	0.000395589	0.00278168	0	0.00116526	0.00578401	0.0316291	0.251844	0.137171
p__Firmicutes	c__Bacilli	o__Lactobacillales	f__Lactobacillaceae	g__Lactobacillus	0.00274026	0.00289503	0.00238977	0.0206135	0.0379766	0.0212103	0.00177403	0.00349577	0.00694081	0.0328942	0.0421213	0.0480247
p__Firmicutes	c__Bacilli	o__Lactobacillales	f__Lactobacillaceae	g__Pediococcus	0	0	0	0	0	0.00034771	0	0	0	0	0	0
p__Firmicutes	c__Bacilli	o__Lactobacillales	f__Leuconostocaceae	g__Leuconostoc	0	0	0	0	0.000197795	0.00104313	0	0.00310735	0.0020244	0	0	0.000300154
p__Firmicutes	c__Bacilli	o__Lactobacillales	f__Leuconostocaceae	g__Weissella	0	0	0	0	0	0.00034771	0	0	0	0	0	0
p__Firmicutes	c__Bacilli	o__Lactobacillales	f__P5D1-392	g__P5D1-392	0	0	0.00102419	0.000606279	0	0	0	0	0.0002892	0	0.000589109	0.000300154
p__Firmicutes	c__Bacilli	o__Lactobacillales	f__Streptococcaceae	g__Lactococcus	0.00308279	0.00579006	0.00682792	0.000909419	0.000791178	0.00069542	0.00399156	0.00854522	0.00578401	0.000948872	0.000294554	0
p__Firmicutes	c__Bacilli	o__Lactobacillales	f__Streptococcaceae	g__Streptococcus	1.18379	0.916567	1.28638	0.0588091	0.116699	0.0559813	1.3385	1.00173	1.20625	0.0885614	0.893678	0.578097
p__Firmicutes	c__Bacilli	o__Lactobacillales	f__Vagococcaceae	g__Vagococcus	0	0	0	0	0	0.00034771	0	0.000388419	0.0011568	0	0	0.000600309
p__Firmicutes	c__Bacilli	o__Mycoplasmatales	f__Mycoplasmataceae	g__Ureaplasma	0	0	0	0.0015157	0.00435148	0.00173855	0	0	0	0.00284661	0.0117822	0.0105054
p__Firmicutes	c__Bacilli	o__Paenibacillales	f__Paenibacillaceae	g__Ammoniphilus	0	0	0	0.00030314	0.00197795	0	0	0	0	0	0	0
p__Firmicutes	c__Bacilli	o__Paenibacillales	f__Paenibacillaceae	g__Paenibacillaceae	0	0	0	0	0	0.00139084	0.000443506	0	0.0002892	0	0	0
p__Firmicutes	c__Bacilli	o__RF39	f__RF39	g__RF39	0.000342533	0	0	0	0	0	0.000443506	0.000388419	0.0002892	0	0.000294554	0
p__Firmicutes	c__Bacilli	o__Staphylococcales	f__Gemellaceae	g__Gemella	0.00171266	0.00250903	0.00341396	0	0.000197795	0.00034771	0.000887012	0.00116526	0.0011568	0.000316291	0	0
p__Firmicutes	c__Bacilli	o__Staphylococcales	f__Staphylococcaceae	g__Auricoccus-Abyssicoccus	0	0	0	0	0	0.00034771	0	0.000388419	0.000578401	0	0	0
p__Firmicutes	c__Bacilli	o__Staphylococcales	f__Staphylococcaceae	g__Salinicoccus	0	0	0	0	0	0	0	0	0.0002892	0	0	0
p__Firmicutes	c__Bacilli	o__Staphylococcales	f__Staphylococcaceae	g__Staphylococcus	0.00308279	0	0.00102419	0	0.00534045	0.00278168	0	0.00854522	0.0153276	0.00189774	0.000883663	0.00150077
p__Firmicutes	c__Clostridia	o__Christensenellales	f__Christensenellaceae	g__Christensenella	0.0020552	0.000193002	0.000341396	0.00394082	0.00217574	0.00591107	0.000887012	0.000388419	0.000578401	0.00158145	0.000883663	0.000600309
p__Firmicutes	c__Clostridia	o__Christensenellales	f__Christensenellaceae	g__Christensenellaceae_R-7_group	0.617244	0.368441	0.67494	0.255547	0.283044	0.283036	0.588533	0.640503	0.476313	0.654089	0.154641	0.40881
p__Firmicutes	c__Clostridia	o__Christensenellales	f__Christensenellaceae	g__uncultured	0.0246623	0.0335824	0.0471126	0.0163695	0.0148346	0.0173855	0.0257234	0.024082	0.030366	0	0	0.000600309
p__Firmicutes	c__Clostridia	o__Clostridia	f__Hungateiclostridiaceae	g__Ruminiclostridium	0	0	0.000341396	0	0	0	0.000443506	0	0	0	0	0
p__Firmicutes	c__Clostridia	o__Clostridia	f__Hungateiclostridiaceae	g__Saccharofermentans	0	0	0	0	0	0	0	0.000388419	0	0	0	0
p__Firmicutes	c__Clostridia	o__Clostridia_UCG-014	f__Clostridia_UCG-014	g__Clostridia_UCG-014	0.324036	0.225426	0.269361	0.233114	0.199575	0.187068	0.261669	0.269174	0.238012	0.23279	0.114287	0.127866
p__Firmicutes	c__Clostridia	o__Clostridia_vadinBB60_group	f__Clostridia_vadinBB60_group	g__Clostridia_vadinBB60_group	0.13256	0.0553916	0.0512094	0.0524432	0.0490531	0.0229489	0.0962408	0.0691386	0.0445369	0.000316291	0.000294554	0
p__Firmicutes	c__Clostridia	o__Clostridiales	f__Clostridiaceae	g__Clostridium_sensu_stricto_1	0.020552	0.0169842	0.0242391	0.0578997	0.0454928	0.0837981	0.0159662	0.0256356	0.0277632	0.123353	0.108396	0.107155
p__Firmicutes	c__Clostridia	o__Clostridiales	f__Clostridiaceae	g__Clostridium_sensu_stricto_13	0	0	0	0	0	0.00069542	0	0	0	0	0	0
p__Firmicutes	c__Clostridia	o__Clostridiales	f__Clostridiaceae	g__Clostridium_sensu_stricto_3	0	0	0	0	0	0.0208626	0	0	0	0.000632581	0	0.00180093
p__Firmicutes	c__Clostridia	o__Clostridiales	f__Clostridiaceae	g__Clostridium_sensu_stricto_8	0.00308279	0	0.00409675	0	0	0.00034771	0	0	0	0	0	0
p__Firmicutes	c__Clostridia	o__Clostridiales	f__Clostridiaceae	g__Sarcina	0	0	0.000341396	0	0	0	0.000443506	0	0.000867601	0	0	0
p__Firmicutes	c__Clostridia	o__Eubacteriales	f__Anaerofustaceae	g__Anaerofustis	0.000342533	0	0	0.00363767	0.00395589	0.00208626	0.000443506	0.000388419	0	0	0	0
p__Firmicutes	c__Clostridia	o__Lachnospirales	f__Defluviitaleaceae	g__Defluviitaleaceae_UCG-011	0.0123312	0.0152472	0.0143386	0.101855	0.0935568	0.11996	0.00931363	0.00776838	0.00896521	0	0	0
p__Firmicutes	c__Clostridia	o__Lachnospirales	f__Lachnospiraceae	g__Acetitomaculum	0.000342533	0.000965011	0.000341396	0	0	0.00034771	0.000443506	0	0.000578401	0	0	0
p__Firmicutes	c__Clostridia	o__Lachnospirales	f__Lachnospiraceae	g__Agathobacter	0.351096	0.34972	0.352662	0.00485023	0.0128566	0.00556336	0.153897	0.205474	0.163977	0.000632581	0.000883663	0.00600309
p__Firmicutes	c__Clostridia	o__Lachnospirales	f__Lachnospiraceae	g__Anaerobium	0	0.000193002	0	0	0	0	0	0	0	0	0	0
p__Firmicutes	c__Clostridia	o__Lachnospirales	f__Lachnospiraceae	g__Anaerosporobacter	0.00548052	0.00482505	0.00580373	0.0015157	0.00118677	0.00104313	0.00221753	0.00349577	0.0020244	0	0	0.000900463
p__Firmicutes	c__Clostridia	o__Lachnospirales	f__Lachnospiraceae	g__Anaerostipes	0.690203	0.570128	0.992097	0.155207	0.203135	0.194022	0.545069	0.900355	0.678175	0.00822355	0.00294554	0.0159082
p__Firmicutes	c__Clostridia	o__Lachnospirales	f__Lachnospiraceae	g__Blautia	1.23483	1.17789	1.29389	0.0870011	0.0822825	0.0837981	0.573453	1.08369	0.644917	0.0281499	0.0276881	0.0510262
p__Firmicutes	c__Clostridia	o__Lachnospirales	f__Lachnospiraceae	g__Butyrivibrio	0.00342533	0.00135101	0.00102419	0.00939733	0	0	0.00177403	0.00155368	0.0031812	0	0	0
p__Firmicutes	c__Clostridia	o__Lachnospirales	f__Lachnospiraceae	g__CAG-56	0.000685065	0.000193002	0.000682792	0	0	0	0	0.000776838	0.0002892	0	0	0
p__Firmicutes	c__Clostridia	o__Lachnospirales	f__Lachnospiraceae	g__Catenibacillus	0.000342533	0.000193002	0.000341396	0.000909419	0.000197795	0	0	0.000388419	0	0	0	0
p__Firmicutes	c__Clostridia	o__Lachnospirales	f__Lachnospiraceae	g__Coprococcus	0.489822	0.359563	0.43767	0.0718441	0.148544	0.0924909	0.220866	0.354238	0.157325	0.0034792	0.00265099	0.0168086
p__Firmicutes	c__Clostridia	o__Lachnospirales	f__Lachnospiraceae	g__Dorea	0.446663	0.4275	0.561938	0.737842	0.441082	1.21768	0.279852	0.48397	0.394469	0.000948872	0.000294554	0.00960494
p__Firmicutes	c__Clostridia	o__Lachnospirales	f__Lachnospiraceae	g__Eisenbergiella	0.0130162	0.0131241	0.016387	0.0645687	0.0342185	0.053895	0.0124182	0.0205862	0.0135924	0.00189774	0.00235643	0.00360185
p__Firmicutes	c__Clostridia	o__Lachnospirales	f__Lachnospiraceae	g__Epulopiscium	0	0	0	0.00272826	0.00118677	0.00243397	0	0	0	0.00411178	0.00441831	0.00600309
p__Firmicutes	c__Clostridia	o__Lachnospirales	f__Lachnospiraceae	g__FD2005	0	0.000193002	0	0	0	0	0	0	0	0	0	0
p__Firmicutes	c__Clostridia	o__Lachnospirales	f__Lachnospiraceae	g__Fusicatenibacter	0.265805	0.202073	0.356417	0.0251606	0.0344163	0.0305985	0.168089	0.298694	0.171785	0.00189774	0.000883663	0.00390201
p__Firmicutes	c__Clostridia	o__Lachnospirales	f__Lachnospiraceae	g__GCA-900066575	0.0133588	0.0110011	0.00614513	0.00181884	0.000988973	0.00034771	0.00133052	0.00699154	0.0026028	0	0	0
p__Firmicutes	c__Clostridia	o__Lachnospirales	f__Lachnospiraceae	g__GCA-900066755	0.000342533	0.000579006	0.000341396	0.00212198	0.00652722	0.00382481	0	0.000388419	0.0011568	0	0	0
p__Firmicutes	c__Clostridia	o__Lachnospirales	f__Lachnospiraceae	g__Herbinix	0.000342533	0.000386004	0	0.000909419	0.000197795	0.00139084	0	0	0.000578401	0	0	0
p__Firmicutes	c__Clostridia	o__Lachnospirales	f__Lachnospiraceae	g__Hespellia	0	0	0.000341396	0	0	0	0	0	0	0	0	0
p__Firmicutes	c__Clostridia	o__Lachnospirales	f__Lachnospiraceae	g__Howardella	0	0.000193002	0	0	0	0.00034771	0	0	0.000578401	0.000316291	0	0
p__Firmicutes	c__Clostridia	o__Lachnospirales	f__Lachnospiraceae	g__Hungatella	0	0.000193002	0	0.00454709	0.00435148	0.00764962	0.000443506	0	0	0	0	0
p__Firmicutes	c__Clostridia	o__Lachnospirales	f__Lachnospiraceae	g__Incertae_Sedis	0	0	0	0.00030314	0	0	0	0	0	0	0	0
p__Firmicutes	c__Clostridia	o__Lachnospirales	f__Lachnospiraceae	g__Johnsonella	0.00137013	0.00135101	0.00273117	0	0	0	0.000443506	0	0.0002892	0	0	0.000300154
p__Firmicutes	c__Clostridia	o__Lachnospirales	f__Lachnospiraceae	g__Lachnoanaerobaculum	0.00171266	0.000772009	0.00204838	0	0.000197795	0.00034771	0.00133052	0.000388419	0.0002892	0	0	0
p__Firmicutes	c__Clostridia	o__Lachnospirales	f__Lachnospiraceae	g__Lachnoclostridium	0.164416	0.174667	0.179916	0.787254	0.699402	0.76983	0.0807181	0.118468	0.11221	0.00253032	0.00530198	0.00690355
p__Firmicutes	c__Clostridia	o__Lachnospirales	f__Lachnospiraceae	g__Lachnospira	0.101047	0.0845349	0.0648652	0.00394082	0.00514266	0.00173855	0.0274974	0.0446682	0.0413557	0.000316291	0.000589109	0.000600309
p__Firmicutes	c__Clostridia	o__Lachnospirales	f__Lachnospiraceae	g__Lachnospiraceae	0.00308279	0.00308803	0.00307256	0.0233418	0.016417	0.0201672	0.00133052	0.00271893	0.002892	0	0	0
p__Firmicutes	c__Clostridia	o__Lachnospirales	f__Lachnospiraceae	g__Lachnospiraceae_AC2044_group	0.00685065	0.00559706	0.00477954	0.000909419	0.00276912	0.00069542	0.00266104	0.00427261	0.00347041	0	0	0.000300154
p__Firmicutes	c__Clostridia	o__Lachnospirales	f__Lachnospiraceae	g__Lachnospiraceae_FCS020_group	0.020552	0.0169842	0.0215079	0.0103067	0.00969194	0.00660649	0.00931363	0.0182557	0.0156168	0.00253032	0.0032401	0.00150077
p__Firmicutes	c__Clostridia	o__Lachnospirales	f__Lachnospiraceae	g__Lachnospiraceae_FE2018_group	0.021237	0.0173702	0.0266289	0.00181884	0.00158236	0.00243397	0.0075396	0.0271893	0.0107004	0	0	0.00150077
p__Firmicutes	c__Clostridia	o__Lachnospirales	f__Lachnospiraceae	g__Lachnospiraceae_NC2004_group	0.218536	0.179106	0.13451	0.00727535	0.00909855	0.0069542	0.072735	0.0959395	0.0812653	0.00506065	0.000589109	0.00420216
p__Firmicutes	c__Clostridia	o__Lachnospirales	f__Lachnospiraceae	g__Lachnospiraceae_ND3007_group	0.291153	0.252833	0.288821	0.185218	0.11571	0.134564	0.100232	0.276166	0.127248	0.00158145	0.00618564	0.00870447
p__Firmicutes	c__Clostridia	o__Lachnospirales	f__Lachnospiraceae	g__Lachnospiraceae_NK3A20_group	0	0	0.000682792	0	0	0	0.000443506	0	0	0	0	0
p__Firmicutes	c__Clostridia	o__Lachnospirales	f__Lachnospiraceae	g__Lachnospiraceae_NK4A136_group	9.58475	13.118	7.91731	0.0242512	0.0373832	0.0305985	7.78087	9.12551	10.6559	0.01961	0.0141386	0.0246127
p__Firmicutes	c__Clostridia	o__Lachnospirales	f__Lachnospiraceae	g__Lachnospiraceae_NK4B4_group	0.00137013	0.00289503	0.00102419	0	0	0	0	0.00271893	0.0026028	0	0	0
p__Firmicutes	c__Clostridia	o__Lachnospirales	f__Lachnospiraceae	g__Lachnospiraceae_UCG-001	0.113036	0.0963081	0.0587201	0.000909419	0.000593384	0	0.0208448	0.0368998	0.0138816	0	0	0.00420216
p__Firmicutes	c__Clostridia	o__Lachnospirales	f__Lachnospiraceae	g__Lachnospiraceae_UCG-002	0	0	0	0.00030314	0	0	0	0	0	0	0	0
p__Firmicutes	c__Clostridia	o__Lachnospirales	f__Lachnospiraceae	g__Lachnospiraceae_UCG-003	0.000685065	0	0.000682792	0	0	0	0.000443506	0	0	0	0	0
p__Firmicutes	c__Clostridia	o__Lachnospirales	f__Lachnospiraceae	g__Lachnospiraceae_UCG-004	0.440839	0.48347	0.379632	0.352855	0.461455	0.485055	0.176515	0.254803	0.233674	0.03922	0.027099	0.0243125
p__Firmicutes	c__Clostridia	o__Lachnospirales	f__Lachnospiraceae	g__Lachnospiraceae_UCG-006	0.00582305	0.00347404	0.00648652	0.00363767	0.0037581	0.0034771	0.00310454	0.00388419	0.0026028	0.0113865	0.0108985	0.0105054
p__Firmicutes	c__Clostridia	o__Lachnospirales	f__Lachnospiraceae	g__Lachnospiraceae_UCG-007	0.000685065	0.000386004	0.000341396	0	0	0	0	0	0	0	0	0
p__Firmicutes	c__Clostridia	o__Lachnospirales	f__Lachnospiraceae	g__Lachnospiraceae_UCG-008	0.331572	0.367476	0.382022	0.176124	0.21164	0.193327	0.197804	0.216738	0.199259	0.00442807	0.00589109	0.0120062
p__Firmicutes	c__Clostridia	o__Lachnospirales	f__Lachnospiraceae	g__Lachnospiraceae_UCG-010	0.00650812	0.00752708	0.00477954	0.00242512	0.0102853	0.00486794	0.00532207	0.00660312	0.0026028	0.000316291	0	0
p__Firmicutes	c__Clostridia	o__Lachnospirales	f__Lachnospiraceae	g__Lachnospiraceae_XPB1014_group	0	0.00154402	0	0	0	0.00034771	0.000443506	0	0.000578401	0	0	0
p__Firmicutes	c__Clostridia	o__Lachnospirales	f__Lachnospiraceae	g__Lactonifactor	0.000342533	0.000579006	0.000682792	0.00333454	0.00435148	0.00173855	0.000887012	0.000776838	0	0	0	0
p__Firmicutes	c__Clostridia	o__Lachnospirales	f__Lachnospiraceae	g__Marvinbryantia	0.0506948	0.0555846	0.0631583	0.109433	0.112347	0.152297	0.0283844	0.0473871	0.0297876	0.00158145	0.000589109	0.00120062
p__Firmicutes	c__Clostridia	o__Lachnospirales	f__Lachnospiraceae	g__Mobilitalea	0.000342533	0.000193002	0	0.00121256	0	0.00034771	0.000443506	0.000388419	0.000578401	0	0	0
p__Firmicutes	c__Clostridia	o__Lachnospirales	f__Lachnospiraceae	g__Moryella	0.0140438	0.00984311	0.00751071	0.00575965	0.00988973	0.00625878	0.00221753	0.00582628	0.0040488	0	0	0.000600309
p__Firmicutes	c__Clostridia	o__Lachnospirales	f__Lachnospiraceae	g__Oribacterium	0.00548052	0.00501806	0.0109247	0	0	0	0.00133052	0.00233051	0.002892	0.000316291	0	0.000600309
p__Firmicutes	c__Clostridia	o__Lachnospirales	f__Lachnospiraceae	g__Pseudobutyrivibrio	0.000685065	0.00135101	0.00204838	0	0	0	0	0.00155368	0.000867601	0	0	0
p__Firmicutes	c__Clostridia	o__Lachnospirales	f__Lachnospiraceae	g__Robinsoniella	0.000342533	0	0	0	0	0	0	0.00116526	0.0002892	0	0	0
p__Firmicutes	c__Clostridia	o__Lachnospirales	f__Lachnospiraceae	g__Roseburia	2.50186	2.52871	1.80598	0.0269794	0.0393611	0.0243397	1.209	1.61582	1.69269	0.00411178	0.0032401	0.00630324
p__Firmicutes	c__Clostridia	o__Lachnospirales	f__Lachnospiraceae	g__Sellimonas	0.0130162	0.0154402	0.0116075	0	0.000197795	0	0.0102006	0.0108757	0.020244	0	0	0
p__Firmicutes	c__Clostridia	o__Lachnospirales	f__Lachnospiraceae	g__Shuttleworthia	0.000685065	0.000193002	0.00102419	0	0	0	0	0.000388419	0	0	0	0
p__Firmicutes	c__Clostridia	o__Lachnospirales	f__Lachnospiraceae	g__Stomatobaculum	0.00890585	0.00849209	0.0184354	0	0	0	0.000887012	0.00233051	0.0020244	0	0	0
p__Firmicutes	c__Clostridia	o__Lachnospirales	f__Lachnospiraceae	g__Syntrophococcus	0.016099	0.00965011	0.00477954	0.00181884	0.00138456	0.00034771	0	0.00233051	0.0020244	0	0	0.000600309
p__Firmicutes	c__Clostridia	o__Lachnospirales	f__Lachnospiraceae	g__Tuzzerella	0	0	0	0	0	0	0	0	0.0011568	0	0.000883663	0
p__Firmicutes	c__Clostridia	o__Lachnospirales	f__Lachnospiraceae	g__Tyzzerella	0.0215796	0.0131241	0.0109247	0.017279	0.016417	0.019124	0.00354805	0.00971047	0.0040488	0	0	0.000600309
p__Firmicutes	c__Clostridia	o__Lachnospirales	f__Lachnospiraceae	g__UC5-1-2E3	0	0	0	0	0.000593384	0.00034771	0	0	0	0	0.000294554	0
p__Firmicutes	c__Clostridia	o__Lachnospirales	f__Lachnospiraceae	g__XBB1006	0.000685065	0.000386004	0.000682792	0	0	0	0	0.00116526	0	0	0	0
p__Firmicutes	c__Clostridia	o__Lachnospirales	f__Lachnospiraceae	g__[Bacteroides]_pectinophilus_group	0.00239773	0.00193002	0.000682792	0.000909419	0.000197795	0.00104313	0.00177403	0.00310735	0.0011568	0	0	0.000300154
p__Firmicutes	c__Clostridia	o__Lachnospirales	f__Lachnospiraceae	g__[Eubacterium]_eligens_group	1.03719	0.867931	0.741171	0.0591122	0.122633	0.0681512	0.317107	0.600496	0.433511	0.00822355	0.00353465	0.00690355
p__Firmicutes	c__Clostridia	o__Lachnospirales	f__Lachnospiraceae	g__[Eubacterium]_fissicatena_group	0	0	0	0.00030314	0.000395589	0.00034771	0	0	0	0	0	0
p__Firmicutes	c__Clostridia	o__Lachnospirales	f__Lachnospiraceae	g__[Eubacterium]_hallii_group	0.141809	0.132592	0.195961	0.0100036	0.0261089	0.0114744	0.0869272	0.186053	0.131875	0.000632581	0	0.00300154
p__Firmicutes	c__Clostridia	o__Lachnospirales	f__Lachnospiraceae	g__[Eubacterium]_oxidoreducens_group	0.0359659	0.0331964	0.0573545	0.0291014	0.0128566	0.0375527	0.0483422	0.0438913	0.0370176	0	0.00147277	0.000600309
p__Firmicutes	c__Clostridia	o__Lachnospirales	f__Lachnospiraceae	g__[Eubacterium]_ruminantium_group	0.00890585	0.00810609	0.00512094	0.00212198	0.000197795	0	0.00399156	0.00310735	0.00462721	0	0	0
p__Firmicutes	c__Clostridia	o__Lachnospirales	f__Lachnospiraceae	g__[Eubacterium]_ventriosum_group	0.132903	0.139348	0.116416	0.00394082	0.00712061	0.00486794	0.0660824	0.112641	0.0740353	0	0.000589109	0.00150077
p__Firmicutes	c__Clostridia	o__Lachnospirales	f__Lachnospiraceae	g__[Eubacterium]_xylanophilum_group	0.566206	0.747497	0.527798	0.000606279	0.00217574	0.00034771	0.118416	0.248977	0.296141	0.000316291	0.000294554	0.000600309
p__Firmicutes	c__Clostridia	o__Lachnospirales	f__Lachnospiraceae	g__[Ruminococcus]_gauvreauii_group	0.125024	0.0731478	0.136217	0.00666907	0.0122633	0.010779	0.0501162	0.137112	0.0546589	0.000948872	0.00294554	0.00690355
p__Firmicutes	c__Clostridia	o__Lachnospirales	f__Lachnospiraceae	g__[Ruminococcus]_gnavus_group	0.00171266	0.00115801	0.000341396	0	0.000791178	0.00069542	0.000443506	0.000776838	0.000867601	0.000316291	0	0
p__Firmicutes	c__Clostridia	o__Lachnospirales	f__Lachnospiraceae	g__[Ruminococcus]_torques_group	0.202437	0.196862	0.231125	0.0967015	0.139841	0.109876	0.107772	0.213242	0.127248	0.0512391	0.0544925	0.0552284
p__Firmicutes	c__Clostridia	o__Lachnospirales	f__Lachnospiraceae	g__possible_genus_Sk003-Sk004	0	0	0	0	0	0	0	0	0.0002892	0	0	0
p__Firmicutes	c__Clostridia	o__Lachnospirales	f__Lachnospiraceae	g__possible_genus_Sk018	0.000342533	0.00154402	0.00102419	0	0	0	0.000443506	0.00116526	0.0017352	0	0	0
p__Firmicutes	c__Clostridia	o__Lachnospirales	f__Lachnospiraceae	g__probable_genus_10	0	0	0.000682792	0	0	0	0.000443506	0	0.000578401	0	0	0
p__Firmicutes	c__Clostridia	o__Lachnospirales	f__Lachnospiraceae	g__uncultured	0.492904	0.537511	0.480344	0.080332	0.095337	0.0907523	0.264773	0.403956	0.271559	0.0313128	0.024448	0.0465239
p__Firmicutes	c__Clostridia	o__Monoglobales	f__Monoglobaceae	g__Monoglobus	0.041789	0.0426535	0.036188	0.0106099	0.021164	0.0128653	0.0186273	0.0260241	0.0185088	0.0034792	0.00412376	0.00630324
p__Firmicutes	c__Clostridia	o__Oscillospirales	f__Butyricicoccaceae	g__Butyricicoccus	0.0246623	0.0214232	0.032774	0.0206135	0.0235376	0.0285122	0.00532207	0.0182557	0.00954361	0.00221403	0.0032401	0.00240123
p__Firmicutes	c__Clostridia	o__Oscillospirales	f__Butyricicoccaceae	g__UCG-008	0.0537776	0.0673577	0.125975	0.0418333	0.0615141	0.0358141	0.038585	0.104873	0.0552373	0.000632581	0.000589109	0.00420216
p__Firmicutes	c__Clostridia	o__Oscillospirales	f__Butyricicoccaceae	g__UCG-009	0.00822078	0.0131241	0.00990048	0.207954	0.327548	0.23992	0.00133052	0.0062147	0.00665161	0	0.000294554	0
p__Firmicutes	c__Clostridia	o__Oscillospirales	f__Butyricicoccaceae	g__uncultured	0.00548052	0.000965011	0.00443815	0	0.000791178	0	0.00133052	0.00660312	0.000867601	0	0	0
p__Firmicutes	c__Clostridia	o__Oscillospirales	f__Ethanoligenenaceae	g__Acetanaerobacterium	0	0	0	0.00121256	0.00158236	0.00139084	0	0.000776838	0.0002892	0	0	0
p__Firmicutes	c__Clostridia	o__Oscillospirales	f__Oscillospiraceae	g__Colidextribacter	0.161333	0.164245	0.171722	0.120953	0.0913811	0.136998	0.120634	0.0959395	0.0879169	0	0.0032401	0.00120062
p__Firmicutes	c__Clostridia	o__Oscillospirales	f__Oscillospiraceae	g__Flavonifractor	0.021237	0.0223882	0.0221907	0.253425	0.312515	0.35536	0.0115312	0.0116526	0.015906	0	0	0
p__Firmicutes	c__Clostridia	o__Oscillospirales	f__Oscillospiraceae	g__Intestinimonas	0.0250049	0.0229673	0.0204838	0.056384	0.0658656	0.0566767	0.0252799	0.012041	0.015906	0	0.000294554	0
p__Firmicutes	c__Clostridia	o__Oscillospirales	f__Oscillospiraceae	g__NK4A214_group	0.0393913	0.0303013	0.0365294	0.02607	0.0536023	0.0194718	0.0536642	0.0310735	0.033258	0	0.000883663	0.000300154
p__Firmicutes	c__Clostridia	o__Oscillospirales	f__Oscillospiraceae	g__Oscillibacter	0.226414	0.271168	0.24444	0.85546	0.845176	0.858496	0.192925	0.145657	0.172074	0	0.00235643	0.000300154
p__Firmicutes	c__Clostridia	o__Oscillospirales	f__Oscillospiraceae	g__Oscillospira	0.0137013	0.0160192	0.019801	0.00272826	0.00296692	0.00173855	0.0199578	0.00854522	0.00983281	0	0	0
p__Firmicutes	c__Clostridia	o__Oscillospirales	f__Oscillospiraceae	g__Oscillospiraceae	0.0010276	0.00231603	0.00341396	0	0.000197795	0.00034771	0.00487857	0.0019421	0.0040488	0	0	0
p__Firmicutes	c__Clostridia	o__Oscillospirales	f__Oscillospiraceae	g__Papillibacter	0.00239773	0.00115801	0.00238977	0.000909419	0.000988973	0.00173855	0.00399156	0.00155368	0.0020244	0	0	0.000300154
p__Firmicutes	c__Clostridia	o__Oscillospirales	f__Oscillospiraceae	g__Pseudoflavonifractor	0.000685065	0	0.000341396	0.00030314	0.000197795	0.00069542	0	0.000388419	0	0	0	0
p__Firmicutes	c__Clostridia	o__Oscillospirales	f__Oscillospiraceae	g__Sporobacter	0.00308279	0.00135101	0.00512094	0	0	0	0.00310454	0.00466103	0.00347041	0	0	0
p__Firmicutes	c__Clostridia	o__Oscillospirales	f__Oscillospiraceae	g__UCG-002	5.11641	4.16904	5.35002	0.880317	0.651931	0.737841	7.089	5.32522	6.16604	0.386823	0.177911	0.374292
p__Firmicutes	c__Clostridia	o__Oscillospirales	f__Oscillospiraceae	g__UCG-003	0.377813	0.321349	0.384412	0.0015157	0.00336251	0.00104313	0.349926	0.283934	0.33634	0.000316291	0	0.000300154
p__Firmicutes	c__Clostridia	o__Oscillospirales	f__Oscillospiraceae	g__UCG-005	0.550107	0.563566	0.577301	0.116406	0.0834693	0.0632832	0.603612	0.520481	0.493376	0.000632581	0.000883663	0.00180093
p__Firmicutes	c__Clostridia	o__Oscillospirales	f__Oscillospiraceae	g__V9D2013_group	0.000342533	0	0	0	0	0	0.000443506	0	0.0002892	0	0	0
p__Firmicutes	c__Clostridia	o__Oscillospirales	f__Oscillospiraceae	g__uncultured	0.20826	0.218671	0.230101	0.537163	0.888691	0.778523	0.156114	0.1375	0.138527	0.00379549	0.00206188	0.00540278
p__Firmicutes	c__Clostridia	o__Oscillospirales	f__Oscillospirales	g__Hydrogenoanaerobacterium	0.00376786	0.000579006	0.00341396	0.0015157	0.00197795	0.00208626	0.00310454	0.00116526	0.001446	0	0	0
p__Firmicutes	c__Clostridia	o__Oscillospirales	f__Ruminococcaceae	g__Anaerofilum	0.00753572	0.0111941	0.0116075	0.00515337	0.0073184	0.00452023	0.00798311	0.00660312	0.00694081	0.000632581	0.000294554	0
p__Firmicutes	c__Clostridia	o__Oscillospirales	f__Ruminococcaceae	g__Anaerotruncus	0.0147289	0.00984311	0.0126317	0.0291014	0.0263067	0.0208626	0.0150792	0.00971047	0.00607321	0.000316291	0	0
p__Firmicutes	c__Clostridia	o__Oscillospirales	f__Ruminococcaceae	g__Angelakisella	0.0010276	0.00193002	0.00238977	0.0015157	0.000593384	0.00069542	0.00221753	0.0019421	0.00375961	0	0	0
p__Firmicutes	c__Clostridia	o__Oscillospirales	f__Ruminococcaceae	g__CAG-352	0.0277451	0.0235463	0.0447229	0.00606279	0.00613163	0.0104313	0.0204013	0.0306851	0.0199548	0.00822355	0.00736386	0.0072037
p__Firmicutes	c__Clostridia	o__Oscillospirales	f__Ruminococcaceae	g__Candidatus_Soleaferrea	0.0010276	0.000965011	0.000682792	0.00333454	0.00810958	0.00382481	0	0.000776838	0.0023136	0	0	0.000300154
p__Firmicutes	c__Clostridia	o__Oscillospirales	f__Ruminococcaceae	g__Caproiciproducens	0.00890585	0.00463205	0.00614513	0.00545651	0.00257133	0.00104313	0.00354805	0.00349577	0.00433801	0	0	0
p__Firmicutes	c__Clostridia	o__Oscillospirales	f__Ruminococcaceae	g__DTU089	0.00308279	0.00231603	0.00273117	0.00030314	0.00217574	0.00069542	0.000443506	0.000776838	0.0017352	0	0	0.000300154
p__Firmicutes	c__Clostridia	o__Oscillospirales	f__Ruminococcaceae	g__Faecalibacterium	3.91035	3.45281	4.30193	0.764215	0.677249	0.714544	3.38883	3.65774	3.16154	0.649344	0.463334	0.577797
p__Firmicutes	c__Clostridia	o__Oscillospirales	f__Ruminococcaceae	g__Fournierella	0.000685065	0	0.000341396	0	0	0	0	0.000388419	0.0002892	0.000316291	0	0
p__Firmicutes	c__Clostridia	o__Oscillospirales	f__Ruminococcaceae	g__Harryflintia	0	0	0.000341396	0	0	0	0	0	0	0	0	0
p__Firmicutes	c__Clostridia	o__Oscillospirales	f__Ruminococcaceae	g__Incertae_Sedis	0.21237	0.110397	0.10754	0.0485023	0.0474707	0.0365095	0.0989019	0.118079	0.0931225	0.017396	0.00618564	0.00690355
p__Firmicutes	c__Clostridia	o__Oscillospirales	f__Ruminococcaceae	g__Negativibacillus	0.020552	0.0086851	0.00990048	0.137929	0.117688	0.0702374	0.00266104	0.00776838	0.00375961	0.000316291	0	0
p__Firmicutes	c__Clostridia	o__Oscillospirales	f__Ruminococcaceae	g__Paludicola	0.000342533	0.000579006	0	0.00181884	0.00296692	0.00382481	0.000887012	0	0.0011568	0	0	0
p__Firmicutes	c__Clostridia	o__Oscillospirales	f__Ruminococcaceae	g__Ruminococcaceae	0.0202094	0.0090711	0.0153628	0.00788163	0.00534045	0.00486794	0.0155227	0.012041	0.0118572	0	0.000294554	0.000300154
p__Firmicutes	c__Clostridia	o__Oscillospirales	f__Ruminococcaceae	g__Ruminococcus	1.49276	0.868124	1.27989	0.296774	0.317658	0.350144	1.01519	1.04329	0.767249	0.0610441	0.048896	0.0561289
p__Firmicutes	c__Clostridia	o__Oscillospirales	f__Ruminococcaceae	g__Subdoligranulum	0.637453	0.420166	0.618609	0.454709	0.390051	0.437419	0.720698	0.556216	0.576955	0.331789	0.0927846	0.204705
p__Firmicutes	c__Clostridia	o__Oscillospirales	f__Ruminococcaceae	g__UBA1819	0.00993345	0.0119661	0.0122903	0.438946	0.323592	0.441939	0.0110877	0.0151483	0.0133032	0	0	0
p__Firmicutes	c__Clostridia	o__Oscillospirales	f__Ruminococcaceae	g__[Eubacterium]_siraeum_group	0.623752	0.508754	0.434938	0.0139444	0.0102853	0.00625878	0.300254	0.28005	0.182775	0.00506065	0.00176733	0.00360185
p__Firmicutes	c__Clostridia	o__Oscillospirales	f__Ruminococcaceae	g__uncultured	0.203807	0.151121	0.228053	0.305868	0.309549	0.203758	0.296706	0.222176	0.221527	0.00379549	0.00206188	0.00390201
p__Firmicutes	c__Clostridia	o__Oscillospirales	f__UCG-010	g__UCG-010	0.0267175	0.0135101	0.0112661	0.00515337	0.00534045	0.00278168	0.0141922	0.0155368	0.011568	0	0	0.00120062
p__Firmicutes	c__Clostridia	o__Oscillospirales	f__UCG-011	g__UCG-011	0.015414	0.00984311	0.0133144	0.00363767	0.00632943	0.00452023	0.0230623	0.0132062	0.013014	0.0107539	0.0144332	0.011706
p__Firmicutes	c__Clostridia	o__Oscillospirales	f__[Clostridium]_methylpentosum_group	g__[Clostridium]_methylpentosum_group	0.0020552	0.00366704	0.00580373	0.0030314	0.00474707	0.00730191	0.000887012	0	0.000578401	0	0	0.000300154
p__Firmicutes	c__Clostridia	o__Oscillospirales	f__[Eubacterium]_coprostanoligenes_group	g__[Eubacterium]_coprostanoligenes_group	0.274369	0.206512	0.243074	0.067297	0.0536023	0.058763	0.157445	0.288984	0.178726	0.0389037	0.0250371	0.0309159
p__Firmicutes	c__Clostridia	o__Oscillospirales	f__uncultured	g__uncultured	0.0301429	0.0193002	0.0215079	0.00879105	0.00949414	0.00938817	0.0181838	0.0182557	0.0121464	0.0132842	0.0111931	0.00930478
p__Firmicutes	c__Clostridia	o__Peptococcales	f__Peptococcaceae	g__uncultured	0.00376786	0.000772009	0.00136558	0	0	0	0.000443506	0.0019421	0.0002892	0	0	0
p__Firmicutes	c__Clostridia	o__Peptostreptococcales-Tissierellales	f__Anaerovoracaceae	g__Family_XIII_AD3011_group	0.0356234	0.0173702	0.0307256	0.0415301	0.0247243	0.0299031	0.0204013	0.0314619	0.0176412	0.000632581	0.000589109	0.00360185
p__Firmicutes	c__Clostridia	o__Peptostreptococcales-Tissierellales	f__Anaerovoracaceae	g__Family_XIII_UCG-001	0.00582305	0.00617607	0.0112661	0.00727535	0.0160214	0.0118221	0.00310454	0.012041	0.00578401	0	0	0.000600309
p__Firmicutes	c__Clostridia	o__Peptostreptococcales-Tissierellales	f__Anaerovoracaceae	g__Mogibacterium	0.111323	0.0496015	0.164894	0.0321328	0.027889	0.0406821	0.127286	0.146434	0.128405	0.00126516	0.00206188	0.00300154
p__Firmicutes	c__Clostridia	o__Peptostreptococcales-Tissierellales	f__Anaerovoracaceae	g__S5-A14a	0	0	0	0	0	0.00034771	0	0	0.0002892	0	0	0
p__Firmicutes	c__Clostridia	o__Peptostreptococcales-Tissierellales	f__Anaerovoracaceae	g__[Eubacterium]_brachy_group	0	0	0	0	0	0	0.000443506	0	0	0	0	0
p__Firmicutes	c__Clostridia	o__Peptostreptococcales-Tissierellales	f__Anaerovoracaceae	g__[Eubacterium]_nodatum_group	0.355891	0.76313	0.543844	0.000606279	0.00118677	0.00069542	0.702514	0.774119	0.802242	0.000316291	0.000883663	0.00120062
p__Firmicutes	c__Clostridia	o__Peptostreptococcales-Tissierellales	f__Anaerovoracaceae	g__[Eubacterium]_saphenum_group	0	0	0.000341396	0	0	0	0	0	0	0	0	0
p__Firmicutes	c__Clostridia	o__Peptostreptococcales-Tissierellales	f__Peptostreptococcaceae	g__Acetoanaerobium	0.000342533	0	0	0	0.000593384	0	0	0	0	0.00442807	0.00913118	0.00510262
p__Firmicutes	c__Clostridia	o__Peptostreptococcales-Tissierellales	f__Peptostreptococcaceae	g__Intestinibacter	0.000342533	0	0	0	0	0	0.000443506	0	0	0	0	0
p__Firmicutes	c__Clostridia	o__Peptostreptococcales-Tissierellales	f__Peptostreptococcaceae	g__Paeniclostridium	0.000342533	0	0.000682792	0	0	0	0	0	0.0002892	0	0.000589109	0
p__Firmicutes	c__Clostridia	o__Peptostreptococcales-Tissierellales	f__Peptostreptococcaceae	g__Paraclostridium	0	0	0.000341396	0	0.000197795	0	0	0.000388419	0.0002892	0.000316291	0	0
p__Firmicutes	c__Clostridia	o__Peptostreptococcales-Tissierellales	f__Peptostreptococcaceae	g__Peptoclostridium	0	0.000386004	0.00204838	0	0	0	0	0.000776838	0	0	0	0
p__Firmicutes	c__Clostridia	o__Peptostreptococcales-Tissierellales	f__Peptostreptococcaceae	g__Peptostreptococcus	0.000342533	0.000193002	0	0	0	0	0	0.000388419	0	0	0	0
p__Firmicutes	c__Clostridia	o__Peptostreptococcales-Tissierellales	f__Peptostreptococcaceae	g__Romboutsia	0.00924838	0.00772008	0.00580373	0.0015157	0.00217574	0.0034771	0.00399156	0.0100989	0.00809761	0.00379549	0.0100148	0.0129066
p__Firmicutes	c__Clostridia	o__Peptostreptococcales-Tissierellales	f__Peptostreptococcaceae	g__uncultured	0.000342533	0.000386004	0.000341396	0.000606279	0	0	0.000887012	0.000388419	0.000578401	0.000316291	0.000294554	0.00120062
p__Firmicutes	c__Clostridia	o__Peptostreptococcales-Tissierellales	f__Peptostreptococcales-Tissierellales	g__Anaerococcus	0	0	0.000341396	0.00030314	0	0.00034771	0	0.00116526	0.002892	0	0	0
p__Firmicutes	c__Clostridia	o__Peptostreptococcales-Tissierellales	f__Peptostreptococcales-Tissierellales	g__Fenollaria	0	0	0	0	0	0	0	0	0	0.000316291	0	0
p__Firmicutes	c__Clostridia	o__Peptostreptococcales-Tissierellales	f__Peptostreptococcales-Tissierellales	g__Finegoldia	0	0	0	0.00030314	0.000197795	0.00104313	0	0.00233051	0.00433801	0	0	0
p__Firmicutes	c__Clostridia	o__Peptostreptococcales-Tissierellales	f__Peptostreptococcales-Tissierellales	g__Parvimonas	0.00137013	0.000579006	0.00136558	0.000909419	0.000395589	0.00104313	0.00133052	0.00116526	0.0023136	0.000948872	0.00117822	0.000900463
p__Firmicutes	c__Clostridia	o__Peptostreptococcales-Tissierellales	f__Peptostreptococcales-Tissierellales	g__Peptoniphilus	0	0	0	0.00030314	0.000395589	0.00034771	0	0.00116526	0.000867601	0	0	0
p__Firmicutes	c__Clostridia	o__Peptostreptococcales-Tissierellales	f__Peptostreptococcales-Tissierellales	g__Tissierella	0	0	0	0	0	0	0	0	0.0002892	0	0	0
p__Firmicutes	c__Negativicutes	o__Acidaminococcales	f__Acidaminococcaceae	g__Acidaminococcus	0.000342533	0	0	0	0	0	0	0.000388419	0.0002892	0	0	0
p__Firmicutes	c__Negativicutes	o__Acidaminococcales	f__Acidaminococcaceae	g__Phascolarctobacterium	3.50993	4.16981	2.58232	0.558383	0.544529	0.533387	2.47077	2.56123	2.52067	0.117976	0.0197351	0.0945486
p__Firmicutes	c__Negativicutes	o__Acidaminococcales	f__Acidaminococcaceae	g__Succiniclasticum	0.0106185	0.00694808	0.0143386	0.00939733	0.00573604	0.00625878	0.00487857	0.0209746	0.00665161	0.00253032	0.000589109	0.00930478
p__Firmicutes	c__Negativicutes	o__Veillonellales-Selenomonadales	f__Selenomonadaceae	g__Anaerovibrio	0	0	0	0.000606279	0	0	0	0	0	0	0	0
p__Firmicutes	c__Negativicutes	o__Veillonellales-Selenomonadales	f__Selenomonadaceae	g__Megamonas	0.0010276	0.00347404	0.000682792	0	0.000197795	0.00069542	0.00177403	0.00116526	0.0002892	0	0	0
p__Firmicutes	c__Negativicutes	o__Veillonellales-Selenomonadales	f__Selenomonadaceae	g__Mitsuokella	0.000685065	0	0	0	0	0	0	0	0	0	0	0
p__Firmicutes	c__Negativicutes	o__Veillonellales-Selenomonadales	f__Selenomonadaceae	g__Schwartzia	0.00376786	0.00405304	0.00341396	0.000606279	0.000197795	0.00034771	0.00310454	0.00310735	0.001446	0	0	0.000300154
p__Firmicutes	c__Negativicutes	o__Veillonellales-Selenomonadales	f__Selenomonadaceae	g__Selenomonas	0	0.000193002	0	0	0	0	0.000887012	0.000388419	0.000578401	0	0	0
p__Firmicutes	c__Negativicutes	o__Veillonellales-Selenomonadales	f__Selenomonadaceae	g__uncultured	0.000342533	0	0	0	0	0	0	0	0	0	0	0
p__Firmicutes	c__Negativicutes	o__Veillonellales-Selenomonadales	f__Sporomusaceae	g__Anaeromusa-Anaeroarcus	0	0	0	0.00030314	0.000791178	0.00069542	0	0	0	0	0	0
p__Firmicutes	c__Negativicutes	o__Veillonellales-Selenomonadales	f__Sporomusaceae	g__Anaerosporomusa	0.000342533	0.000386004	0	0	0	0	0	0	0	0	0	0
p__Firmicutes	c__Negativicutes	o__Veillonellales-Selenomonadales	f__Veillonellaceae	g__Dialister	0.00376786	0.00386004	0.00512094	0.0306171	0.0251199	0.0159947	0.00576558	0.0019421	0.0040488	0.0148657	0.0197351	0.0150077
p__Firmicutes	c__Negativicutes	o__Veillonellales-Selenomonadales	f__Veillonellaceae	g__Negativicoccus	0	0	0	0	0.000197795	0	0.000443506	0	0	0.000316291	0	0
p__Firmicutes	c__Negativicutes	o__Veillonellales-Selenomonadales	f__Veillonellaceae	g__Veillonella	0.0369935	0.0387934	0.0594029	0.00757849	0.00178015	0.00521565	0.0430201	0.0302967	0.0338364	17.8451	24.6666	29.688
p__Fusobacteriota	c__Fusobacteriia	o__Fusobacteriales	f__Fusobacteriaceae	g__Cetobacterium	0.000342533	0	0	0	0	0	0	0	0.0002892	0	0	0
p__Fusobacteriota	c__Fusobacteriia	o__Fusobacteriales	f__Fusobacteriaceae	g__Fusobacterium	0.00822078	0.00540406	0.0225321	5.94275	7.11408	5.91489	0.0137487	0.00504945	0.023136	0.0167634	0.0253317	0.0300154
p__Fusobacteriota	c__Fusobacteriia	o__Fusobacteriales	f__Leptotrichiaceae	g__Leptotrichia	0.000685065	0.00173702	0.00273117	0	0	0	0.00133052	0.00116526	0.000578401	0	0	0.000300154
p__Gemmatimonadota	c__Gemmatimonadetes	o__Gemmatimonadales	f__Gemmatimonadaceae	g__Roseisolibacter	0.000342533	0	0	0	0	0	0	0	0	0	0	0
p__Gemmatimonadota	c__Gemmatimonadetes	o__Gemmatimonadales	f__Gemmatimonadaceae	g__uncultured	0	0.000386004	0	0	0	0	0	0	0.0002892	0	0	0
p__Myxococcota	c__Polyangia	o__Polyangiales	f__BIrii41	g__BIrii41	0	0	0	0	0	0	0	0.00116526	0.001446	0	0	0
p__Myxococcota	c__Polyangia	o__UASB-TL25	f__UASB-TL25	g__UASB-TL25	0	0	0	0	0	0	0	0.000388419	0.0002892	0	0	0
p__Patescibacteria	c__Saccharimonadia	o__Saccharimonadales	f__Saccharimonadaceae	g__Candidatus_Saccharimonas	0.0010276	0.000772009	0.00341396	0.00030314	0.000197795	0.00034771	0	0.00116526	0.0002892	0	0	0
p__Patescibacteria	c__Saccharimonadia	o__Saccharimonadales	f__Saccharimonadaceae	g__Saccharimonadaceae	0.0010276	0.000386004	0.000341396	0.00030314	0	0	0	0	0	0	0	0
p__Patescibacteria	c__Saccharimonadia	o__Saccharimonadales	f__Saccharimonadaceae	g__TM7a	0.000685065	0	0	0	0	0	0	0	0	0	0	0
p__Patescibacteria	c__Saccharimonadia	o__Saccharimonadales	f__Saccharimonadaceae	g__TM7x	0.00685065	0.00617607	0.00955909	0.0015157	0.000988973	0.00104313	0.00487857	0.00116526	0.0031812	0	0	0
p__Patescibacteria	c__Saccharimonadia	o__Saccharimonadales	f__Saccharimonadales	g__Saccharimonadales	0.000685065	0.000579006	0.000682792	0	0	0	0	0	0.000578401	0	0	0
p__Planctomycetota	c__Planctomycetes	o__Gemmatales	f__Gemmataceae	g__Zavarzinella	0	0	0	0	0	0	0	0	0.0011568	0	0	0
p__Planctomycetota	c__Planctomycetes	o__Pirellulales	f__Pirellulaceae	g__Blastopirellula	0	0	0	0	0	0	0	0	0.0002892	0	0	0
p__Planctomycetota	c__Planctomycetes	o__Pirellulales	f__Pirellulaceae	g__Rhodopirellula	0.000685065	0.000193002	0.00102419	0	0	0	0	0	0	0	0	0
p__Planctomycetota	c__Planctomycetes	o__Pirellulales	f__Pirellulaceae	g__Rubripirellula	0.000342533	0.000193002	0	0	0	0	0	0	0	0	0	0
p__Proteobacteria	c__Alphaproteobacteria	o__Acetobacterales	f__Acetobacteraceae	g__Craurococcus-Caldovatus	0	0	0	0	0	0.00034771	0	0	0	0	0	0
p__Proteobacteria	c__Alphaproteobacteria	o__Acetobacterales	f__Acetobacteraceae	g__Roseomonas	0	0	0	0	0	0	0	0.000388419	0.000867601	0	0	0.000300154
p__Proteobacteria	c__Alphaproteobacteria	o__Acetobacterales	f__Acetobacteraceae	g__uncultured	0	0	0	0	0	0	0	0.000388419	0	0	0	0
p__Proteobacteria	c__Alphaproteobacteria	o__Azospirillales	f__Azospirillaceae	g__Azospirillum	0	0	0	0	0	0	0	0	0.000578401	0	0	0
p__Proteobacteria	c__Alphaproteobacteria	o__Caulobacterales	f__Caulobacteraceae	g__Asticcacaulis	0	0	0	0	0.000395589	0	0	0	0.000578401	0.000316291	0	0
p__Proteobacteria	c__Alphaproteobacteria	o__Caulobacterales	f__Caulobacteraceae	g__Brevundimonas	0.000342533	0.000386004	0	0.000909419	0.000197795	0.00208626	0.000443506	0.00349577	0.00780841	0.000948872	0	0.000300154
p__Proteobacteria	c__Alphaproteobacteria	o__Caulobacterales	f__Caulobacteraceae	g__Phenylobacterium	0	0	0	0	0	0.00034771	0	0.000388419	0.000867601	0	0	0
p__Proteobacteria	c__Alphaproteobacteria	o__Caulobacterales	f__Caulobacteraceae	g__uncultured	0	0	0	0	0	0	0	0	0.0002892	0	0	0
p__Proteobacteria	c__Alphaproteobacteria	o__Caulobacterales	f__Hyphomonadaceae	g__Hyphomonas	0	0	0	0	0	0	0	0	0.0002892	0	0	0
p__Proteobacteria	c__Alphaproteobacteria	o__Reyranellales	f__Reyranellaceae	g__Reyranella	0	0	0	0.00030314	0	0.00069542	0	0.000388419	0.00433801	0	0	0
p__Proteobacteria	c__Alphaproteobacteria	o__Rhizobiales	f__Beijerinckiaceae	g__Methylobacterium-Methylorubrum	0.0181542	0.00115801	0	0.0221292	0.00237353	0.00243397	0.0070961	0.00893364	0.0135924	0	0	0.000300154
p__Proteobacteria	c__Alphaproteobacteria	o__Rhizobiales	f__Beijerinckiaceae	g__Microvirga	0	0	0	0	0	0	0	0.000388419	0	0	0	0
p__Proteobacteria	c__Alphaproteobacteria	o__Rhizobiales	f__C2U	g__C2U	0	0.000193002	0	0	0	0	0	0	0	0	0	0
p__Proteobacteria	c__Alphaproteobacteria	o__Rhizobiales	f__Devosiaceae	g__Devosia	0.000685065	0.00115801	0.00341396	0.00030314	0.000197795	0	0	0	0	0	0	0
p__Proteobacteria	c__Alphaproteobacteria	o__Rhizobiales	f__Methyloligellaceae	g__uncultured	0	0	0	0	0	0	0	0.000388419	0	0	0	0
p__Proteobacteria	c__Alphaproteobacteria	o__Rhizobiales	f__Rhizobiaceae	g__Allorhizobium-Neorhizobium-Pararhizobium-Rhizobium	0.000685065	0.000193002	0.000682792	0	0.000197795	0	0	0.000388419	0.0011568	0	0	0
p__Proteobacteria	c__Alphaproteobacteria	o__Rhizobiales	f__Rhizobiaceae	g__Aminobacter	0	0.000193002	0	0	0	0	0	0	0	0	0	0
p__Proteobacteria	c__Alphaproteobacteria	o__Rhizobiales	f__Rhizobiaceae	g__Aureimonas	0.00137013	0.000579006	0.00102419	0	0	0	0	0	0	0	0	0
p__Proteobacteria	c__Alphaproteobacteria	o__Rhizobiales	f__Rhizobiaceae	g__Bartonella	0	0	0.000341396	0	0	0	0	0	0	0	0	0
p__Proteobacteria	c__Alphaproteobacteria	o__Rhizobiales	f__Rhizobiaceae	g__Chelativorans	0	0	0.000341396	0	0	0	0	0	0	0	0	0
p__Proteobacteria	c__Alphaproteobacteria	o__Rhizobiales	f__Rhizobiaceae	g__Ensifer	0	0	0.000682792	0	0.000197795	0	0	0	0.0002892	0	0	0
p__Proteobacteria	c__Alphaproteobacteria	o__Rhizobiales	f__Rhizobiaceae	g__Hoeflea	0.0400763	0.0399514	0.0665722	0.0121256	0.0191861	0.010779	0	0	0	0	0	0
p__Proteobacteria	c__Alphaproteobacteria	o__Rhizobiales	f__Rhizobiaceae	g__Lentilitoribacter	0.00411039	0.00617607	0.00921769	0.00181884	0.00316471	0.00278168	0	0	0	0	0	0
p__Proteobacteria	c__Alphaproteobacteria	o__Rhizobiales	f__Rhizobiaceae	g__Martelella	0	0	0	0	0	0	0	0	0.0002892	0	0	0.000300154
p__Proteobacteria	c__Alphaproteobacteria	o__Rhizobiales	f__Rhizobiaceae	g__Mesorhizobium	0.0311705	0.0301083	0.0843248	0.0100036	0.0152302	0.0121698	0	0	0.000578401	0	0	0
p__Proteobacteria	c__Alphaproteobacteria	o__Rhizobiales	f__Rhizobiaceae	g__Neorhizobium	0	0	0.00102419	0	0	0	0	0	0	0	0	0
p__Proteobacteria	c__Alphaproteobacteria	o__Rhizobiales	f__Rhizobiaceae	g__Nitratireductor	0.0010276	0.00270203	0.00409675	0.00121256	0.00197795	0	0	0	0	0	0	0
p__Proteobacteria	c__Alphaproteobacteria	o__Rhizobiales	f__Rhizobiaceae	g__Ochrobactrum	0	0.000386004	0.000682792	0	0	0	0	0	0	0	0	0
p__Proteobacteria	c__Alphaproteobacteria	o__Rhizobiales	f__Rhizobiaceae	g__Phyllobacterium	0	0	0	0	0	0	0	0	0.0002892	0	0	0
p__Proteobacteria	c__Alphaproteobacteria	o__Rhizobiales	f__Rhizobiaceae	g__Pseudahrensia	0.000342533	0	0	0	0	0	0	0	0	0	0	0
p__Proteobacteria	c__Alphaproteobacteria	o__Rhizobiales	f__Rhizobiaceae	g__Pseudaminobacter	0.00171266	0.00289503	0.00170698	0	0	0.00034771	0	0	0	0	0	0
p__Proteobacteria	c__Alphaproteobacteria	o__Rhizobiales	f__Rhizobiaceae	g__Pseudochrobactrum	0	0.000772009	0.000682792	0	0	0	0	0	0	0	0	0
p__Proteobacteria	c__Alphaproteobacteria	o__Rhizobiales	f__Rhizobiaceae	g__Shinella	0.000342533	0	0.000341396	0	0	0	0	0	0.0002892	0	0	0
p__Proteobacteria	c__Alphaproteobacteria	o__Rhizobiales	f__Rhizobiaceae	g__Tianweitania	0.00137013	0.000965011	0.00273117	0	0	0	0	0	0	0	0	0
p__Proteobacteria	c__Alphaproteobacteria	o__Rhizobiales	f__Rhizobiales_Incertae_Sedis	g__Bauldia	0	0	0	0	0	0	0	0.000388419	0.0002892	0	0	0
p__Proteobacteria	c__Alphaproteobacteria	o__Rhizobiales	f__Rhizobiales_Incertae_Sedis	g__uncultured	0	0	0	0	0	0	0	0	0	0	0	0.000300154
p__Proteobacteria	c__Alphaproteobacteria	o__Rhizobiales	f__Rhodobiaceae	g__Amorphus	0	0	0.000341396	0	0	0	0	0	0	0	0	0
p__Proteobacteria	c__Alphaproteobacteria	o__Rhizobiales	f__Stappiaceae	g__Labrenzia	0	0	0.000682792	0	0	0	0	0	0	0	0	0.000300154
p__Proteobacteria	c__Alphaproteobacteria	o__Rhizobiales	f__Stappiaceae	g__Pannonibacter	0.00513799	0.00231603	0.00990048	0.000909419	0.000197795	0.00139084	0	0	0.0002892	0	0	0
p__Proteobacteria	c__Alphaproteobacteria	o__Rhizobiales	f__Stappiaceae	g__Stappia	0.0274026	0.0183352	0.0522336	0.00394082	0.00494486	0.00382481	0	0.000388419	0.00375961	0	0	0.000300154
p__Proteobacteria	c__Alphaproteobacteria	o__Rhizobiales	f__Xanthobacteraceae	g__Bradyrhizobium	0	0.000579006	0	0.00030314	0.000988973	0.00034771	0	0	0.0002892	0	0	0
p__Proteobacteria	c__Alphaproteobacteria	o__Rhizobiales	f__Xanthobacteraceae	g__Pseudoxanthobacter	0.000685065	0.00115801	0.00102419	0	0.000197795	0.00069542	0	0	0	0	0	0
p__Proteobacteria	c__Alphaproteobacteria	o__Rhizobiales	f__Xanthobacteraceae	g__Xanthobacter	0	0.000386004	0	0	0	0	0	0	0	0	0	0
p__Proteobacteria	c__Alphaproteobacteria	o__Rhodobacterales	f__Rhodobacteraceae	g__Falsirhodobacter	0	0	0	0	0	0	0	0	0.000578401	0	0	0
p__Proteobacteria	c__Alphaproteobacteria	o__Rhodobacterales	f__Rhodobacteraceae	g__Jannaschia	0	0	0	0	0	0	0	0	0.0002892	0	0	0
p__Proteobacteria	c__Alphaproteobacteria	o__Rhodobacterales	f__Rhodobacteraceae	g__Lacimonas	0	0	0.00102419	0	0	0	0	0	0	0	0	0
p__Proteobacteria	c__Alphaproteobacteria	o__Rhodobacterales	f__Rhodobacteraceae	g__Paracoccus	0	0.00115801	0.00136558	0	0.00158236	0.00660649	0	0.0205862	0.0445369	0.000948872	0	0
p__Proteobacteria	c__Alphaproteobacteria	o__Rhodobacterales	f__Rhodobacteraceae	g__Rhodobacter	0	0	0	0	0.000197795	0.00034771	0	0.000388419	0.000867601	0	0	0
p__Proteobacteria	c__Alphaproteobacteria	o__Rhodobacterales	f__Rhodobacteraceae	g__Rhodobacteraceae	0	0.000193002	0	0	0	0	0	0	0	0	0	0.000300154
p__Proteobacteria	c__Alphaproteobacteria	o__Rhodobacterales	f__Rhodobacteraceae	g__Rhodobaculum	0.000685065	0	0	0	0.000197795	0	0	0.00233051	0.0020244	0	0	0
p__Proteobacteria	c__Alphaproteobacteria	o__Rhodobacterales	f__Rhodobacteraceae	g__Roseovarius	0.000685065	0.000386004	0	0	0	0	0	0	0	0	0	0
p__Proteobacteria	c__Alphaproteobacteria	o__Rhodobacterales	f__Rhodobacteraceae	g__Rubellimicrobium	0	0	0	0	0	0.00034771	0	0	0	0	0	0
p__Proteobacteria	c__Alphaproteobacteria	o__Rhodobacterales	f__Rhodobacteraceae	g__Sagittula	0	0	0	0	0	0	0	0	0.0002892	0	0	0
p__Proteobacteria	c__Alphaproteobacteria	o__Rhodobacterales	f__Rhodobacteraceae	g__Yoonia-Loktanella	0	0.000386004	0	0	0	0	0	0	0	0	0	0
p__Proteobacteria	c__Alphaproteobacteria	o__Rhodobacterales	f__Rhodobacteraceae	g__uncultured	0.000342533	0	0.000682792	0	0	0.00069542	0	0.00116526	0.00347041	0	0	0
p__Proteobacteria	c__Alphaproteobacteria	o__Rhodospirillales	f__uncultured	g__uncultured	1.05774	0.526896	0.591981	0.47411	0.32735	0.348753	1.85075	1.55523	1.00815	0.00379549	0.00206188	0.00180093
p__Proteobacteria	c__Alphaproteobacteria	o__Sphingomonadales	f__Sphingomonadaceae	g__Altererythrobacter	0	0.000772009	0	0	0	0	0	0	0	0	0	0
p__Proteobacteria	c__Alphaproteobacteria	o__Sphingomonadales	f__Sphingomonadaceae	g__Ellin6055	0	0	0	0	0.000593384	0	0	0	0	0	0	0
p__Proteobacteria	c__Alphaproteobacteria	o__Sphingomonadales	f__Sphingomonadaceae	g__Novosphingobium	0	0	0	0	0.000395589	0	0	0.000776838	0.0002892	0	0	0
p__Proteobacteria	c__Alphaproteobacteria	o__Sphingomonadales	f__Sphingomonadaceae	g__Sphingobium	0	0	0	0	0	0.00034771	0	0.000388419	0.000578401	0	0	0
p__Proteobacteria	c__Alphaproteobacteria	o__Sphingomonadales	f__Sphingomonadaceae	g__Sphingomonas	0.000342533	0.0175632	0	0	0.0138456	0.00173855	0	0.00971047	0.0156168	0	0	0
p__Proteobacteria	c__Alphaproteobacteria	o__Sphingomonadales	f__Sphingomonadaceae	g__Sphingopyxis	0	0.000386004	0	0	0	0.00034771	0	0	0	0	0	0
p__Proteobacteria	c__Gammaproteobacteria	o__Aeromonadales	f__Aeromonadaceae	g__Aeromonas	0	0	0	0	0	0	0.000443506	0	0.000867601	0	0	0.000600309
p__Proteobacteria	c__Gammaproteobacteria	o__Aeromonadales	f__Succinivibrionaceae	g__Ruminobacter	0	0	0	0.00030314	0.000988973	0.00034771	0	0	0	0.00221403	0.000294554	0.000300154
p__Proteobacteria	c__Gammaproteobacteria	o__Aeromonadales	f__Succinivibrionaceae	g__Succinivibrio	0	0	0.000682792	0	0	0	0	0.000388419	0	0.000948872	0	0
p__Proteobacteria	c__Gammaproteobacteria	o__Alteromonadales	f__Alteromonadaceae	g__Aestuariibacter	0	0	0	0	0	0.00034771	0	0	0	0.000632581	0	0.000300154
p__Proteobacteria	c__Gammaproteobacteria	o__Alteromonadales	f__Alteromonadaceae	g__Alteromonas	0	0.000386004	0	0	0	0	0	0	0	0	0	0
p__Proteobacteria	c__Gammaproteobacteria	o__Alteromonadales	f__Alteromonadaceae	g__Rheinheimera	0	0.000193002	0	0.00030314	0.000593384	0.00034771	0.000443506	0	0.0002892	0.000632581	0.00117822	0.00120062
p__Proteobacteria	c__Gammaproteobacteria	o__Alteromonadales	f__Alteromonadales_Incertae_Sedis	g__Alkalimonas	0	0	0	0	0	0	0	0	0	0.000316291	0	0
p__Proteobacteria	c__Gammaproteobacteria	o__Alteromonadales	f__Pseudoalteromonadaceae	g__Pseudoalteromonas	0	0	0	0	0	0	0	0	0.0002892	0	0	0
p__Proteobacteria	c__Gammaproteobacteria	o__Burkholderiales	f__Alcaligenaceae	g__Achromobacter	0.000342533	0	0.00170698	0.00030314	0	0	0	0	0	0	0	0
p__Proteobacteria	c__Gammaproteobacteria	o__Burkholderiales	f__Alcaligenaceae	g__Eoetvoesia	0.000685065	0.000579006	0.000341396	0.00121256	0.000395589	0.00034771	0.000443506	0.000776838	0	0.000316291	0	0.000300154
p__Proteobacteria	c__Gammaproteobacteria	o__Burkholderiales	f__Burkholderiaceae	g__Burkholderia-Caballeronia-Paraburkholderia	0.00137013	0.00193002	0	0.000909419	0.000791178	0.00208626	0.00177403	0.00427261	0.00433801	0.00221403	0.000294554	0.00210108
p__Proteobacteria	c__Gammaproteobacteria	o__Burkholderiales	f__Burkholderiaceae	g__Lautropia	0	0	0	0	0	0	0	0.000388419	0	0	0	0
p__Proteobacteria	c__Gammaproteobacteria	o__Burkholderiales	f__Burkholderiaceae	g__Limnobacter	0	0.000386004	0	0	0	0.00034771	0.000443506	0	0	0	0	0
p__Proteobacteria	c__Gammaproteobacteria	o__Burkholderiales	f__Comamonadaceae	g__Acidovorax	0	0	0.000341396	0	0	0	0	0	0	0	0	0
p__Proteobacteria	c__Gammaproteobacteria	o__Burkholderiales	f__Comamonadaceae	g__Aquabacterium	0	0	0	0	0	0	0	0	0.0002892	0.000316291	0	0
p__Proteobacteria	c__Gammaproteobacteria	o__Burkholderiales	f__Comamonadaceae	g__Caenimonas	0	0	0	0	0	0	0	0	0.0002892	0	0	0
p__Proteobacteria	c__Gammaproteobacteria	o__Burkholderiales	f__Comamonadaceae	g__Comamonas	0	0	0	0	0	0	0	0	0	0.000948872	0	0
p__Proteobacteria	c__Gammaproteobacteria	o__Burkholderiales	f__Comamonadaceae	g__Curvibacter	0	0	0.000341396	0	0	0	0	0	0.0002892	0	0	0
p__Proteobacteria	c__Gammaproteobacteria	o__Burkholderiales	f__Comamonadaceae	g__Hydrogenophaga	0	0	0	0	0	0	0	0.000388419	0.001446	0	0	0
p__Proteobacteria	c__Gammaproteobacteria	o__Burkholderiales	f__Comamonadaceae	g__Limnohabitans	0	0	0	0	0	0	0	0.000388419	0.0002892	0	0	0
p__Proteobacteria	c__Gammaproteobacteria	o__Burkholderiales	f__Comamonadaceae	g__Ottowia	0.000685065	0.000193002	0.000341396	0	0.000395589	0	0.000443506	0.000388419	0	0	0	0
p__Proteobacteria	c__Gammaproteobacteria	o__Burkholderiales	f__Comamonadaceae	g__Pelomonas	0.000685065	0.000193002	0	0	0	0	0	0	0.0002892	0	0	0
p__Proteobacteria	c__Gammaproteobacteria	o__Burkholderiales	f__Comamonadaceae	g__Ramlibacter	0	0	0	0	0	0.00034771	0	0	0	0	0	0
p__Proteobacteria	c__Gammaproteobacteria	o__Burkholderiales	f__Comamonadaceae	g__Rhodoferax	0	0	0	0	0	0	0	0.000388419	0	0	0	0
p__Proteobacteria	c__Gammaproteobacteria	o__Burkholderiales	f__Comamonadaceae	g__Sphaerotilus	0	0	0	0	0	0	0	0	0	0	0	0.000300154
p__Proteobacteria	c__Gammaproteobacteria	o__Burkholderiales	f__Comamonadaceae	g__Tepidicella	0.000342533	0	0	0	0	0	0	0	0	0	0	0
p__Proteobacteria	c__Gammaproteobacteria	o__Burkholderiales	f__Comamonadaceae	g__Tepidimonas	0	0.000193002	0	0	0.000197795	0	0	0.000388419	0.001446	0	0	0.000300154
p__Proteobacteria	c__Gammaproteobacteria	o__Burkholderiales	f__Comamonadaceae	g__Variovorax	0	0	0	0	0	0	0	0	0.0002892	0	0	0
p__Proteobacteria	c__Gammaproteobacteria	o__Burkholderiales	f__Comamonadaceae	g__uncultured	0	0	0	0	0	0	0	0	0.000867601	0	0	0
p__Proteobacteria	c__Gammaproteobacteria	o__Burkholderiales	f__Hydrogenophilaceae	g__Thiobacillus	0.00137013	0	0.00341396	0	0.000593384	0.00034771	0	0	0	0.00126516	0.00206188	0.00150077
p__Proteobacteria	c__Gammaproteobacteria	o__Burkholderiales	f__Neisseriaceae	g__Neisseria	0.00137013	0.000193002	0.000341396	0.000606279	0	0	0.00133052	0.00233051	0.000578401	0.000316291	0	0.000300154
p__Proteobacteria	c__Gammaproteobacteria	o__Burkholderiales	f__Neisseriaceae	g__uncultured	0	0.000386004	0	0	0	0.00104313	0.000887012	0.000388419	0.0011568	0.000316291	0.00265099	0.000900463
p__Proteobacteria	c__Gammaproteobacteria	o__Burkholderiales	f__Nitrosomonadaceae	g__Ellin6067	0	0	0	0	0	0	0	0	0.0002892	0	0	0
p__Proteobacteria	c__Gammaproteobacteria	o__Burkholderiales	f__Oxalobacteraceae	g__Massilia	0.000342533	0	0	0	0	0	0	0	0	0	0	0
p__Proteobacteria	c__Gammaproteobacteria	o__Burkholderiales	f__Oxalobacteraceae	g__Noviherbaspirillum	0	0	0	0	0	0	0	0	0.000578401	0	0	0
p__Proteobacteria	c__Gammaproteobacteria	o__Burkholderiales	f__Sutterellaceae	g__Parasutterella	0.000685065	0.00154402	0.000682792	0.00121256	0.000395589	0.00104313	0.00221753	0.00155368	0.0017352	0.000632581	0.000294554	0.000900463
p__Proteobacteria	c__Gammaproteobacteria	o__Burkholderiales	f__Sutterellaceae	g__Sutterella	9.09287	9.43723	9.06031	10.692	13.901	12.278	10.3253	9.07851	9.01322	8.68787	1.30134	5.22419
p__Proteobacteria	c__Gammaproteobacteria	o__Cardiobacteriales	f__Cardiobacteriaceae	g__Cardiobacterium	0	0	0	0	0	0	0	0	0	0.000632581	0	0
p__Proteobacteria	c__Gammaproteobacteria	o__Enterobacterales	f__Enterobacterales	g__Gibbsiella	0	0	0	0	0	0	0	0	0.0002892	0.000316291	0	0
p__Proteobacteria	c__Gammaproteobacteria	o__Enterobacterales	f__Enterobacteriaceae	g__Buttiauxella	0	0	0.000682792	0	0	0.00034771	0	0.00116526	0	0	0.000589109	0.000300154
p__Proteobacteria	c__Gammaproteobacteria	o__Enterobacterales	f__Enterobacteriaceae	g__Citrobacter	0.0010276	0.00347404	0.00136558	0.449556	0.407655	0.371702	0.00221753	0.00388419	0.00347041	0.981133	1.12048	0.980004
p__Proteobacteria	c__Gammaproteobacteria	o__Enterobacterales	f__Enterobacteriaceae	g__Cronobacter	0	0	0	0.00030314	0.000791178	0	0	0	0	0.000948872	0.000883663	0.000600309
p__Proteobacteria	c__Gammaproteobacteria	o__Enterobacterales	f__Enterobacteriaceae	g__Enterobacter	0.00239773	0.00540406	0.00546233	0.0788163	0.0563715	0.0841458	0.0141922	0.0143715	0.0153276	0.191356	0.16171	0.148276
p__Proteobacteria	c__Gammaproteobacteria	o__Enterobacterales	f__Enterobacteriaceae	g__Enterobacteriaceae	0	0	0	0.000606279	0.000988973	0.00139084	0	0	0	0.00474436	0.00559653	0.00450231
p__Proteobacteria	c__Gammaproteobacteria	o__Enterobacterales	f__Enterobacteriaceae	g__Escherichia-Shigella	0.0736445	0.0824119	0.0607685	11.696	10.8083	11.4045	0.0558818	0.0380651	0.0893629	38.9116	46.3293	39.4004
p__Proteobacteria	c__Gammaproteobacteria	o__Enterobacterales	f__Enterobacteriaceae	g__Klebsiella	0.000342533	0.000386004	0.000682792	0.0773006	0.0516244	0.0566767	0.000887012	0.000388419	0.000867601	0.163206	0.159943	0.139272
p__Proteobacteria	c__Gammaproteobacteria	o__Enterobacterales	f__Enterobacteriaceae	g__Kluyvera	0	0.000386004	0	0.00575965	0.00217574	0.00243397	0	0	0	0.00853985	0.00824752	0.0102052
p__Proteobacteria	c__Gammaproteobacteria	o__Enterobacterales	f__Enterobacteriaceae	g__Kosakonia	0.00171266	0.000193002	0	0.0360736	0.0259111	0.0396389	0	0	0.0002892	0.0793889	0.0686311	0.0711366
p__Proteobacteria	c__Gammaproteobacteria	o__Enterobacterales	f__Enterobacteriaceae	g__Mangrovibacter	0	0	0	0.000909419	0.000197795	0.00034771	0	0	0	0.00126516	0.00147277	0.000600309
p__Proteobacteria	c__Gammaproteobacteria	o__Enterobacterales	f__Enterobacteriaceae	g__Plesiomonas	0	0.000193002	0	0.0015157	0.000988973	0	0	0.000388419	0.0002892	0.0034792	0.0032401	0.00180093
p__Proteobacteria	c__Gammaproteobacteria	o__Enterobacterales	f__Enterobacteriaceae	g__Pseudocitrobacter	0	0	0	0	0.000197795	0	0	0	0	0	0	0
p__Proteobacteria	c__Gammaproteobacteria	o__Enterobacterales	f__Enterobacteriaceae	g__Salmonella	0.0010276	0.000772009	0.000341396	0.0779069	0.0559759	0.0758008	0.000443506	0.000388419	0.0002892	0.211598	0.205599	0.189698
p__Proteobacteria	c__Gammaproteobacteria	o__Enterobacterales	f__Enterobacteriaceae	g__Trabulsiella	0	0	0	0.00454709	0.00553825	0.0034771	0	0	0.0002892	0.0177123	0.0150223	0.0186096
p__Proteobacteria	c__Gammaproteobacteria	o__Enterobacterales	f__Erwiniaceae	g__Erwinia	0.000342533	0	0	0	0	0	0.000443506	0	0	0	0	0
p__Proteobacteria	c__Gammaproteobacteria	o__Enterobacterales	f__Erwiniaceae	g__Erwiniaceae	0	0	0	0	0	0	0	0	0.0002892	0	0	0
p__Proteobacteria	c__Gammaproteobacteria	o__Enterobacterales	f__Erwiniaceae	g__Pantoea	0.00616559	0.00347404	0.00512094	0.000606279	0.00138456	0.00069542	0.00266104	0.00466103	0.00723001	0.00221403	0.00382921	0.00390201
p__Proteobacteria	c__Gammaproteobacteria	o__Enterobacterales	f__Hafniaceae	g__Hafnia-Obesumbacterium	0	0	0	0	0	0	0	0	0	0	0.000589109	0
p__Proteobacteria	c__Gammaproteobacteria	o__Enterobacterales	f__Morganellaceae	g__Candidatus_Hamiltonella	0	0	0	0	0	0	0	0	0.000578401	0	0	0
p__Proteobacteria	c__Gammaproteobacteria	o__Enterobacterales	f__Morganellaceae	g__Morganella	0	0	0	0.0112162	0.00949414	0.00938817	0	0	0	0.0354245	0.0344629	0.0345177
p__Proteobacteria	c__Gammaproteobacteria	o__Enterobacterales	f__Morganellaceae	g__Proteus	0.000342533	0	0.000341396	0	0	0	0.000443506	0.000776838	0	0	0	0
p__Proteobacteria	c__Gammaproteobacteria	o__Enterobacterales	f__Morganellaceae	g__Providencia	0.0010276	0	0.000341396	0.00697221	0.0035603	0.00660649	0.000443506	0.000388419	0	0.0101213	0.010604	0.011706
p__Proteobacteria	c__Gammaproteobacteria	o__Enterobacterales	f__Morganellaceae	g__endosymbionts	0	0	0	0.00181884	0.00296692	0.00139084	0	0	0	0.00790726	0.0147277	0.0141073
p__Proteobacteria	c__Gammaproteobacteria	o__Enterobacterales	f__Pectobacteriaceae	g__Dickeya	0	0	0	0.00181884	0.00197795	0.00104313	0	0	0	0.00600952	0.00648019	0.00780401
p__Proteobacteria	c__Gammaproteobacteria	o__Enterobacterales	f__Pectobacteriaceae	g__Sodalis	0	0	0	0	0	0	0	0	0.000867601	0	0	0
p__Proteobacteria	c__Gammaproteobacteria	o__Enterobacterales	f__Yersiniaceae	g__Serratia	0	0.000772009	0.000682792	0.00030314	0	0.00034771	0.00133052	0.00155368	0.0020244	0.000316291	0.000589109	0.000600309
p__Proteobacteria	c__Gammaproteobacteria	o__Enterobacterales	f__uncultured	g__uncultured	0	0	0	0.00030314	0	0	0	0	0	0	0	0
p__Proteobacteria	c__Gammaproteobacteria	o__Legionellales	f__Legionellaceae	g__Legionella	0.00171266	0.00154402	0.00136558	0	0.000791178	0.00069542	0	0	0	0	0	0
p__Proteobacteria	c__Gammaproteobacteria	o__Oceanospirillales	f__Halomonadaceae	g__Halomonas	0	0	0	0.000606279	0	0.00069542	0	0.00155368	0.0011568	0	0.000294554	0
p__Proteobacteria	c__Gammaproteobacteria	o__Oceanospirillales	f__Marinomonadaceae	g__Marinomonas	0	0	0	0	0	0	0	0	0.0002892	0	0	0
p__Proteobacteria	c__Gammaproteobacteria	o__Pasteurellales	f__Pasteurellaceae	g__Actinobacillus	0	0	0	0	0	0	0.000443506	0.000388419	0.0002892	0	0	0
p__Proteobacteria	c__Gammaproteobacteria	o__Pasteurellales	f__Pasteurellaceae	g__Aggregatibacter	0.000342533	0.000193002	0.000341396	0	0	0	0.00310454	0.000776838	0.001446	0	0	0
p__Proteobacteria	c__Gammaproteobacteria	o__Pasteurellales	f__Pasteurellaceae	g__Conservatibacter	0	0.000386004	0	0	0	0	0	0	0	0	0	0
p__Proteobacteria	c__Gammaproteobacteria	o__Pasteurellales	f__Pasteurellaceae	g__Haemophilus	0.112693	0.106537	0.105833	0.00697221	0.00553825	0.00625878	0.227962	0.23344	0.247556	0.0746446	0.104272	0.114659
p__Proteobacteria	c__Gammaproteobacteria	o__Pasteurellales	f__Pasteurellaceae	g__Mannheimia	0.000342533	0	0.000341396	0	0	0	0	0.000388419	0	0	0	0
p__Proteobacteria	c__Gammaproteobacteria	o__Pasteurellales	f__Pasteurellaceae	g__Rodentibacter	0	0	0	0	0	0	0	0	0.0002892	0	0	0
p__Proteobacteria	c__Gammaproteobacteria	o__Pseudomonadales	f__Moraxellaceae	g__Acinetobacter	0.000685065	0.000386004	0	0.00394082	0.00197795	0.00417252	0.000443506	0.00427261	0.00433801	0.00727468	0.00589109	0.00780401
p__Proteobacteria	c__Gammaproteobacteria	o__Pseudomonadales	f__Moraxellaceae	g__Enhydrobacter	0	0.000579006	0	0	0.000197795	0.00382481	0.00221753	0.00582628	0.0185088	0	0	0
p__Proteobacteria	c__Gammaproteobacteria	o__Pseudomonadales	f__Moraxellaceae	g__Moraxella	0	0	0	0	0	0	0	0	0.000578401	0	0	0
p__Proteobacteria	c__Gammaproteobacteria	o__Pseudomonadales	f__Moraxellaceae	g__Moraxellaceae	0	0.000193002	0	0	0	0	0	0	0	0	0	0
p__Proteobacteria	c__Gammaproteobacteria	o__Pseudomonadales	f__Pseudomonadaceae	g__Pseudomonas	0.00171266	0.000965011	0.000341396	0.0154601	0.0150324	0.0173855	0.000887012	0.00854522	0.0237144	0.0379549	0.0550817	0.0522268
p__Proteobacteria	c__Gammaproteobacteria	o__Vibrionales	f__Vibrionaceae	g__Photobacterium	0	0	0	0	0	0	0	0	0.000578401	0	0	0
p__Proteobacteria	c__Gammaproteobacteria	o__Vibrionales	f__Vibrionaceae	g__Salinivibrio	0	0.000579006	0	0	0	0	0.000443506	0	0.0002892	0	0	0
p__Proteobacteria	c__Gammaproteobacteria	o__Vibrionales	f__Vibrionaceae	g__Vibrio	0.00171266	0.000965011	0.000682792	0.00242512	0.00178015	0.00173855	0.000443506	0	0.0011568	0.00948872	0.0117822	0.00870447
p__Proteobacteria	c__Gammaproteobacteria	o__Xanthomonadales	f__Rhodanobacteraceae	g__Fulvimonas	0	0	0	0	0	0	0	0	0.0002892	0	0	0
p__Proteobacteria	c__Gammaproteobacteria	o__Xanthomonadales	f__Xanthomonadaceae	g__Stenotrophomonas	0.000342533	0	0	0	0	0.00139084	0	0.00116526	0.0023136	0.000316291	0	0
p__Proteobacteria	c__Gammaproteobacteria	o__Xanthomonadales	f__Xanthomonadaceae	g__Thermomonas	0	0	0	0	0	0.00034771	0	0	0.000867601	0	0	0
p__Spirochaetota	c__Spirochaetia	o__Spirochaetales	f__Spirochaetaceae	g__Treponema	0.0126737	0.0208442	0.0119489	0	0	0	0.00842662	0.0104873	0.0141708	0	0	0
p__Spirochaetota	c__Spirochaetia	o__Spirochaetales	f__Spirochaetaceae	g__uncultured	0	0	0	0	0	0	0	0.000388419	0.0002892	0	0	0
p__Synergistota	c__Synergistia	o__Synergistales	f__Synergistaceae	g__Pyramidobacter	0	0	0	0	0	0	0	0	0.000867601	0	0	0
p__Synergistota	c__Synergistia	o__Synergistales	f__Synergistaceae	g__uncultured	0	0.000193002	0	0	0	0	0	0	0	0	0	0
p__Verrucomicrobiota	c__Lentisphaeria	o__Victivallales	f__Victivallaceae	g__Victivallis	0.107213	0.0169842	0.0829592	0.109433	0.0359986	0.0427683	0.450602	0.301025	0.223263	0.00948872	0.165834	0.0285147
p__Verrucomicrobiota	c__Lentisphaeria	o__Victivallales	f__vadinBE97	g__vadinBE97	0.00342533	0.00308803	0.00136558	0.0357705	0.0318449	0.0170378	0.00576558	0.00660312	0.00347041	0.00790726	0.00176733	0.00390201
p__Verrucomicrobiota	c__Verrucomicrobiae	o__LD1-PB3	f__LD1-PB3	g__LD1-PB3	0.00137013	0.00135101	0.00170698	0.00030314	0	0.00034771	0.00133052	0.00155368	0.001446	0	0	0
p__Verrucomicrobiota	c__Verrucomicrobiae	o__Opitutales	f__Puniceicoccaceae	g__uncultured	0.041789	0.0135101	0.0242391	0.0257669	0.022153	0.0146038	0.0926928	0.09827	0.0749029	0.00948872	0.0100148	0.0135069
p__Verrucomicrobiota	c__Verrucomicrobiae	o__Verrucomicrobiales	f__Akkermansiaceae	g__Akkermansia	0.0253474	0.0193002	0.0238977	0.913966	1.34065	1.03131	0.0243928	0.0151483	0.0228468	0.00853985	0.000883663	0.00570293

## Sheet: Supplementary_Table2
	taxon	sample	lfc_	se_	W_	p_	q_	diff_	passed_ss_	qvalue_group
1	Prevotella	N.gaditana_48h	-4.73172	0.28156	-16.8054	1.59202e-07	1.7657e-06	1	1	***
2	Parabacteroides	N.gaditana_48h	1.3855	0.165699	8.36157	3.17234e-05	0.000129008	1	1	***
3	Marvinbryantia	N.gaditana_48h	1.31243	0.212334	6.18097	0.000264871	0.000769386	1	1	***
4	Butyricicoccus	N.gaditana_48h	0.980784	0.312357	3.13995	0.0138063	0.0237235	1	1	*
5	Barnesiella	N.gaditana_48h	-1.22118	0.166555	-7.33201	8.13357e-05	0.000283513	1	1	***
6	Blautia	N.gaditana_48h	-2.1241	0.204423	-10.3907	6.37138e-06	3.64842e-05	1	1	***
7	Anaerostipes	N.gaditana_48h	-1.29866	0.191011	-6.7989	0.000137977	0.000431621	1	1	***
8	Incertae_Sedis_1	N.gaditana_48h	-0.890028	0.157101	-5.66534	0.000472945	0.00120207	1	1	**
9	Eisenbergiella	N.gaditana_48h	1.18522	0.233004	5.08668	0.000945283	0.00213564	1	1	**
10	Roseburia	N.gaditana_48h	-3.96214	0.185146	-21.4001	2.3923e-08	4.16944e-07	1	1	***
11	Ruminococcus	N.gaditana_48h	-1.04136	0.191079	-5.44992	0.00060876	0.00148538	1	1	**
12	Phascolarctobacterium	N.gaditana_48h	-1.50855	0.131561	-11.4666	3.02936e-06	2.17401e-05	1	1	***
13	Fusicatenibacter	N.gaditana_48h	-1.88074	0.217109	-8.66266	2.45185e-05	0.000106831	1	1	***
14	Vicinamibacteraceae	N.gaditana_48h	3.69133	0.47437	7.78155	0.000108728	0.000358508	1	1	***
15	Fibrobacter	N.gaditana_48h	-1.39855	0.22296	-6.27266	0.000239759	0.000713428	1	1	***
16	Akkermansia	N.gaditana_48h	3.97121	0.234543	16.9317	1.50164e-07	1.7657e-06	1	1	***
17	Clostridium_sensu_stricto_1	N.gaditana_48h	1.01775	0.227968	4.46446	0.0020986	0.00426714	1	1	**
18	Lactobacillus	N.gaditana_48h	2.00202	0.373561	5.35927	0.000678268	0.00162252	1	1	**
19	Mogibacterium	N.gaditana_48h	-1.41661	0.184981	-7.65812	5.97171e-05	0.000227672	1	1	***
20	Faecalibacterium	N.gaditana_48h	-1.5523	0.150779	-10.2952	6.8283e-06	3.64842e-05	1	1	***
21	Bilophila	N.gaditana_48h	2.24265	0.174762	12.8326	1.2838e-06	1.04416e-05	1	1	***
22	Agathobacter	N.gaditana_48h	-3.08745	0.255589	-12.0798	2.0383e-06	1.5542e-05	1	1	***
23	Paraprevotella	N.gaditana_48h	-4.72205	0.208923	-22.6018	1.55515e-08	3.16214e-07	1	1	***
24	Enterobacter	N.gaditana_48h	1.49926	0.178447	8.40166	3.06402e-05	0.0001289	1	1	***
25	Odoribacter	N.gaditana_48h	-2.62942	0.170185	-15.4503	3.0631e-07	3.11415e-06	1	1	***
26	Lachnoclostridium	N.gaditana_48h	2.00955	0.147619	13.6131	8.15591e-07	7.10729e-06	1	1	***
27	Providencia	N.gaditana_48h	2.30061	0.511395	4.49869	0.00410965	0.00786434	1	1	**
28	Escherichia-Shigella	N.gaditana_48h	5.31068	0.2766	19.1998	5.61388e-08	8.56117e-07	1	1	***
29	Haemophilus	N.gaditana_48h	-3.69737	0.218253	-16.9407	1.49542e-07	1.7657e-06	1	1	***
30	Veillonella	N.gaditana_48h	-2.14687	0.419879	-5.11307	0.000914975	0.00210617	1	1	**
31	Porphyromonas	N.gaditana_48h	2.4554	0.250723	9.79327	9.91866e-06	4.65414e-05	1	1	***
32	Coprobacter	N.gaditana_48h	-1.94521	0.261263	-7.4454	7.29637e-05	0.000261811	1	1	***
33	Citrobacter	N.gaditana_48h	4.90337	0.175777	27.8955	2.94412e-09	8.97958e-08	1	1	***
34	Dialister	N.gaditana_48h	1.92227	0.346369	5.54978	0.000541114	0.00134726	1	1	**
35	Alloprevotella	N.gaditana_48h	-4.8142	0.194262	-24.782	7.51436e-09	1.8335e-07	1	1	***
36	Salmonella	N.gaditana_48h	5.07328	0.169265	29.9725	1.66562e-09	8.92279e-08	1	1	***
37	Prevotella	Inulin_48h	-4.48151	0.182141	-24.6046	7.95346e-09	1.6172e-07	1	1	***
38	Parabacteroides	Inulin_48h	1.29947	0.256045	5.07516	0.000958855	0.00167115	1	1	**
39	Marvinbryantia	Inulin_48h	-3.47162	0.238548	-14.5531	4.87054e-07	2.47586e-06	1	1	***
40	Butyricicoccus	Inulin_48h	-1.44057	0.302096	-4.76858	0.00141118	0.00232654	1	1	**
41	Barnesiella	Inulin_48h	-1.68105	0.166653	-10.0871	7.95552e-06	2.55414e-05	1	1	***
42	Blautia	Inulin_48h	-3.04297	0.223958	-13.5873	8.27594e-07	4.03866e-06	1	1	***
43	Anaerostipes	Inulin_48h	-4.45114	0.344949	-12.9037	1.23054e-06	5.5602e-06	1	1	***
44	Incertae_Sedis_1	Inulin_48h	-2.54793	0.38543	-6.61062	0.000167522	0.000335045	1	1	***
45	Eisenbergiella	Inulin_48h	-1.72938	0.264899	-6.52846	0.000182554	0.00035922	1	1	***
46	Roseburia	Inulin_48h	-5.93227	0.13991	-42.4006	1.05511e-10	1.28724e-08	1	1	***
47	Ruminococcus	Inulin_48h	-2.79539	0.188682	-14.8153	4.24173e-07	2.47075e-06	1	1	***
48	Phascolarctobacterium	Inulin_48h	-3.74922	0.458162	-8.18317	3.70882e-05	9.04952e-05	1	1	***
49	Fusicatenibacter	Inulin_48h	-4.92212	0.48344	-10.1814	7.42065e-06	2.44681e-05	1	1	***
50	Vicinamibacteraceae	Inulin_48h	4.45596	0.472682	9.42696	3.15246e-05	7.84899e-05	1	1	***
51	Fibrobacter	Inulin_48h	-6.6684	0.444228	-15.0112	3.83119e-07	2.46003e-06	1	1	***
52	Akkermansia	Inulin_48h	-1.98697	0.593739	-3.34654	0.0101322	0.0145427	1	1	*
53	Clostridium_sensu_stricto_1	Inulin_48h	1.60478	0.20359	7.88242	4.8572e-05	0.000107742	1	1	***
54	Lactobacillus	Inulin_48h	2.5535	0.313302	8.15028	3.81839e-05	9.13418e-05	1	1	***
55	Mogibacterium	Inulin_48h	-4.10478	0.255801	-16.0467	2.2818e-07	1.63753e-06	1	1	***
56	Faecalibacterium	Inulin_48h	-1.77893	0.166536	-10.6819	5.17632e-06	1.91367e-05	1	1	***
57	Bilophila	Inulin_48h	2.19319	0.255017	8.60019	2.5849e-05	6.80681e-05	1	1	***
58	Agathobacter	Inulin_48h	-4.86192	0.6051	-8.03491	4.23201e-05	9.92894e-05	1	1	***
59	Paraprevotella	Inulin_48h	-5.95354	0.347904	-17.1126	1.38212e-07	1.12413e-06	1	1	***
60	Enterobacter	Inulin_48h	2.3698	0.191209	12.3938	1.67561e-06	6.79982e-06	1	1	***
61	Odoribacter	Inulin_48h	-6.12637	0.584101	-10.4886	5.9385e-06	2.1013e-05	1	1	***
62	Lachnoclostridium	Inulin_48h	-3.22803	0.292777	-11.0256	4.0767e-06	1.55424e-05	1	1	***
63	Providencia	Inulin_48h	3.12452	0.488116	6.40119	0.000684989	0.00122895	1	1	**
64	Escherichia-Shigella	Inulin_48h	6.60543	0.299523	22.0532	1.8877e-08	2.92965e-07	1	1	***
65	Haemophilus	Inulin_48h	-0.910957	0.183304	-4.96964	0.00109359	0.00187913	1	1	**
66	Veillonella	Inulin_48h	6.52471	0.230355	28.3245	2.60856e-09	7.9561e-08	1	1	***
67	Porphyromonas	Inulin_48h	2.28179	0.156399	14.5895	4.77732e-07	2.47586e-06	1	1	***
68	Coprobacter	Inulin_48h	-4.29526	0.456647	-9.40607	1.33817e-05	3.80753e-05	1	1	***
69	Citrobacter	Inulin_48h	5.83764	0.212588	27.46	3.33517e-09	8.13783e-08	1	1	***
70	Dialister	Inulin_48h	1.49779	0.375514	3.98864	0.00401294	0.00627665	1	1	**
71	Alloprevotella	Inulin_48h	-2.27892	0.154596	-14.7411	4.40988e-07	2.47075e-06	1	1	***
72	Salmonella	Inulin_48h	6.13637	0.168041	36.5171	3.46653e-10	2.11458e-08	1	1	***

## Sheet: Supplementary_Table3
subject_id	N.gaditana R1 0h	N.gaditana R2 0h	N.gaditana R3 0h	N.gaditana R1 48h	N.gaditana R2 48h	N.gaditana R3 48h	Inulin R1 0h	Inulin R2 0h	Inulin R3 0h	Inulin R1 48h	Inulin R2 48h	Inulin R3 48h
Fatty_acid_biosynthesis	167634	294081	171511	220160	335753	193846	123020	140340	187209	183616	174798	185410
Fatty_acid_elongation_in_mitochondria	523	744	830	88	166	106	0	5	9	6	5	8
Fatty_acid_metabolism	45080	79283	46343	67106	105474	59703	32887	37403	49870	63110	61075	62156
Synthesis_and_degradation_of_ketone_bodies	42984	69367	43667	45537	74316	41265	30724	32903	45382	35329	42096	46466
Steroid_biosynthesis	782	1301	1084	668	1384	674	582	558	643	237	235	199
Primary_bile_acid_biosynthesis	17731	33535	17096	37021	54098	31058	11623	14457	19008	17164	15721	11726
Secondary_bile_acid_biosynthesis	159224	301327	153578	332810	486251	279149	104221	129607	170428	154055	141305	105047
Steroid_hormone_biosynthesis	10190	20598	9726	27896	40670	23428	7383	8652	12002	13710	12404	8920
Glycerolipid_metabolism	51151	90959	51535	66062	102961	57760	34527	41915	54832	66074	70902	69816
Glycerophospholipid_metabolism	58111	104494	58664	87333	135566	77152	40555	47948	63473	83811	85848	84226
Arachidonic_acid_metabolism	9433	17224	10119	16672	29061	15116	0	8606	11532	12752	14524	15184
Linoleic_acid_metabolism	40717	76941	40352	66221	108560	58215	28900	33919	45866	40477	33526	36161
alpha_Linolenic_acid_metabolism	4774	7313	5654	13361	19162	11718	2661	2803	3811	0	0	0
Sphingolipid_metabolism	62310	119874	62091	114751	170666	97548	45932	54652	74195	54273	47165	34438
Biosynthesis_of_unsaturated_fatty_acids	36380	62246	38324	45310	65760	40306	25561	29246	38796	48028	48699	49916
